# Supplementary material for: Falls in People with Multiple Sclerosis Compared with Falls in Healthy Controls
Source: PLoS One. 2014 Sep 25;9(9):e107620. doi: 10.1371/journal.pone.0107620 (PMC4177842; doi:10.1371/journal.pone.0107620)
Supplement: File S1 — Data that were used in this analysis. (XLSM) [file pone.0107620.s001.xls]

## Sheet: Balance fall data 12.3.13
Subject ID (1-58 heatlhy ctrl & 101-158 MS)	DxDate	EDSS	Age:	Gender	MS type	Month/Year of Calendar (mm/yyyy)	Total Falls in this month	Time to first fall (days)	Time to second Fall (days)	2. Did you fall at all this month?	3. Did you suffer any injuries?	If yes, what type of injuries did you suffer? (choice='Bruises')	If yes, what type of injuries did you suffer? (choice='Cuts/grazes')	If yes, what type of injuries did you suffer? (choice='Dislocation')	If yes, what type of injuries did you suffer? (choice='Sprain/strain')	If yes, what type of injuries did you suffer? (choice='Broken bones')	If yes, what type of injuries did you suffer? (choice='Pain')	If yes, what type of injuries did you suffer? (choice='Other')	Bruises - please specify	Cuts/grazes - please specify	Dislocation - please specify	Sprain/strain - please specify	Broken bones - please specify	Pain - please specify	Other - please specify	4. Did you require any medical services because of falls?	If yes, what type of services? (choice='General practitioner')	If yes, what type of services? (choice='Specialist doctor')	If yes, what type of services? (choice='Emergency department')	If yes, what type of services? (choice='Inpatient hospital')	General practitioner - # of times	Specialist doctor - # of times	What type of specialist?	Emergency department - # of times	Inpatient hospital care - # of times	How many days were you hospitalized?	Inside your home: Fall 1: (choice='While standing, turning, walking')	Inside your home: Fall 1: (choice='While getting on/off chair')	Inside your home: Fall 1: (choice='When standing on chair')	Inside your home: Fall 1: (choice='When climbing up or down stairs')	Inside your home: Fall 1: (choice='Other')	Inside your home: Fall 2: (choice='While standing, turning, walking')	Inside your home: Fall 2: (choice='While getting on/off chair')	Inside your home: Fall 2: (choice='When standing on chair')	Inside your home: Fall 2: (choice='When climbing up or down stairs')	Inside your home: Fall 2: (choice='Other')	House entrance/garden: Fall 1: (choice='When climbing up/down step')	House entrance/garden: Fall 1: (choice='When climbing ladder')	House entrance/garden: Fall 1: (choice='On a path')
1			27	Female
						2013-12-10	1	17		Yes	Yes	Checked	Checked	Unchecked	Unchecked	Unchecked	Unchecked	Unchecked	on right knee	abrasion on right knee						No	Unchecked	Unchecked	Unchecked	Unchecked							Unchecked	Unchecked	Unchecked	Unchecked	Unchecked	Unchecked	Unchecked	Unchecked	Unchecked	Unchecked	Unchecked	Unchecked	Unchecked
						2013-01-11	0			No		Unchecked	Unchecked	Unchecked	Unchecked	Unchecked	Unchecked	Unchecked									Unchecked	Unchecked	Unchecked	Unchecked							Unchecked	Unchecked	Unchecked	Unchecked	Unchecked	Unchecked	Unchecked	Unchecked	Unchecked	Unchecked	Unchecked	Unchecked	Unchecked
						2013-02-11	0			No		Unchecked	Unchecked	Unchecked	Unchecked	Unchecked	Unchecked	Unchecked									Unchecked	Unchecked	Unchecked	Unchecked							Unchecked	Unchecked	Unchecked	Unchecked	Unchecked	Unchecked	Unchecked	Unchecked	Unchecked	Unchecked	Unchecked	Unchecked	Unchecked
						2013-03-11	0			No		Unchecked	Unchecked	Unchecked	Unchecked	Unchecked	Unchecked	Unchecked									Unchecked	Unchecked	Unchecked	Unchecked							Unchecked	Unchecked	Unchecked	Unchecked	Unchecked	Unchecked	Unchecked	Unchecked	Unchecked	Unchecked	Unchecked	Unchecked	Unchecked
						2013-04-11	0			No		Unchecked	Unchecked	Unchecked	Unchecked	Unchecked	Unchecked	Unchecked									Unchecked	Unchecked	Unchecked	Unchecked							Unchecked	Unchecked	Unchecked	Unchecked	Unchecked	Unchecked	Unchecked	Unchecked	Unchecked	Unchecked	Unchecked	Unchecked	Unchecked
						2013-05-11	0			No		Unchecked	Unchecked	Unchecked	Unchecked	Unchecked	Unchecked	Unchecked									Unchecked	Unchecked	Unchecked	Unchecked							Unchecked	Unchecked	Unchecked	Unchecked	Unchecked	Unchecked	Unchecked	Unchecked	Unchecked	Unchecked	Unchecked	Unchecked	Unchecked
2			29	Male
						2013-12-10	2	24	24	Yes	No	Unchecked	Unchecked	Unchecked	Unchecked	Unchecked	Unchecked	Unchecked								No	Unchecked	Unchecked	Unchecked	Unchecked							Unchecked	Unchecked	Unchecked	Unchecked	Unchecked	Unchecked	Unchecked	Unchecked	Unchecked	Unchecked	Unchecked	Unchecked	Unchecked
						2013-01-11	0			No		Unchecked	Unchecked	Unchecked	Unchecked	Unchecked	Unchecked	Unchecked									Unchecked	Unchecked	Unchecked	Unchecked							Unchecked	Unchecked	Unchecked	Unchecked	Unchecked	Unchecked	Unchecked	Unchecked	Unchecked	Unchecked	Unchecked	Unchecked	Unchecked
						2013-02-11	0			No		Unchecked	Unchecked	Unchecked	Unchecked	Unchecked	Unchecked	Unchecked									Unchecked	Unchecked	Unchecked	Unchecked							Unchecked	Unchecked	Unchecked	Unchecked	Unchecked	Unchecked	Unchecked	Unchecked	Unchecked	Unchecked	Unchecked	Unchecked	Unchecked
						2013-03-11	0			No		Unchecked	Unchecked	Unchecked	Unchecked	Unchecked	Unchecked	Unchecked									Unchecked	Unchecked	Unchecked	Unchecked							Unchecked	Unchecked	Unchecked	Unchecked	Unchecked	Unchecked	Unchecked	Unchecked	Unchecked	Unchecked	Unchecked	Unchecked	Unchecked
						2013-04-11	0			No		Unchecked	Unchecked	Unchecked	Unchecked	Unchecked	Unchecked	Unchecked									Unchecked	Unchecked	Unchecked	Unchecked							Unchecked	Unchecked	Unchecked	Unchecked	Unchecked	Unchecked	Unchecked	Unchecked	Unchecked	Unchecked	Unchecked	Unchecked	Unchecked
						2013-05-11	0			No		Unchecked	Unchecked	Unchecked	Unchecked	Unchecked	Unchecked	Unchecked									Unchecked	Unchecked	Unchecked	Unchecked							Unchecked	Unchecked	Unchecked	Unchecked	Unchecked	Unchecked	Unchecked	Unchecked	Unchecked	Unchecked	Unchecked	Unchecked	Unchecked
3			23	Female
						2013-11-10	0			No		Unchecked	Unchecked	Unchecked	Unchecked	Unchecked	Unchecked	Unchecked									Unchecked	Unchecked	Unchecked	Unchecked							Unchecked	Unchecked	Unchecked	Unchecked	Unchecked	Unchecked	Unchecked	Unchecked	Unchecked	Unchecked	Unchecked	Unchecked	Unchecked
						2013-12-10	3	25	25	Yes	No	Unchecked	Unchecked	Unchecked	Unchecked	Unchecked	Unchecked	Unchecked								No	Unchecked	Unchecked	Unchecked	Unchecked							Unchecked	Unchecked	Unchecked	Unchecked	Unchecked	Unchecked	Unchecked	Unchecked	Unchecked	Unchecked	Unchecked	Unchecked	Unchecked
						2013-01-11	2			Yes	No	Unchecked	Unchecked	Unchecked	Unchecked	Unchecked	Unchecked	Unchecked								No	Unchecked	Unchecked	Unchecked	Unchecked							Unchecked	Unchecked	Unchecked	Unchecked	Unchecked	Unchecked	Unchecked	Unchecked	Unchecked	Unchecked	Unchecked	Unchecked	Unchecked
						2013-02-11	0			No		Unchecked	Unchecked	Unchecked	Unchecked	Unchecked	Unchecked	Unchecked									Unchecked	Unchecked	Unchecked	Unchecked							Unchecked	Unchecked	Unchecked	Unchecked	Unchecked	Unchecked	Unchecked	Unchecked	Unchecked	Unchecked	Unchecked	Unchecked	Unchecked
						2013-03-11	0			No		Unchecked	Unchecked	Unchecked	Unchecked	Unchecked	Unchecked	Unchecked									Unchecked	Unchecked	Unchecked	Unchecked							Unchecked	Unchecked	Unchecked	Unchecked	Unchecked	Unchecked	Unchecked	Unchecked	Unchecked	Unchecked	Unchecked	Unchecked	Unchecked
						2013-04-11	0			No		Unchecked	Unchecked	Unchecked	Unchecked	Unchecked	Unchecked	Unchecked									Unchecked	Unchecked	Unchecked	Unchecked							Unchecked	Unchecked	Unchecked	Unchecked	Unchecked	Unchecked	Unchecked	Unchecked	Unchecked	Unchecked	Unchecked	Unchecked	Unchecked
4			49	Female
						2013-12-10	1	19		Yes	No	Unchecked	Unchecked	Unchecked	Unchecked	Unchecked	Unchecked	Unchecked								No	Unchecked	Unchecked	Unchecked	Unchecked							Unchecked	Unchecked	Unchecked	Unchecked	Unchecked	Unchecked	Unchecked	Unchecked	Unchecked	Unchecked	Unchecked	Unchecked	Unchecked
						2013-01-11	0			No		Unchecked	Unchecked	Unchecked	Unchecked	Unchecked	Unchecked	Unchecked									Unchecked	Unchecked	Unchecked	Unchecked							Unchecked	Unchecked	Unchecked	Unchecked	Unchecked	Unchecked	Unchecked	Unchecked	Unchecked	Unchecked	Unchecked	Unchecked	Unchecked
						2013-02-11	0			No		Unchecked	Unchecked	Unchecked	Unchecked	Unchecked	Unchecked	Unchecked									Unchecked	Unchecked	Unchecked	Unchecked							Unchecked	Unchecked	Unchecked	Unchecked	Unchecked	Unchecked	Unchecked	Unchecked	Unchecked	Unchecked	Unchecked	Unchecked	Unchecked
						2013-03-11	0			No		Unchecked	Unchecked	Unchecked	Unchecked	Unchecked	Unchecked	Unchecked									Unchecked	Unchecked	Unchecked	Unchecked							Unchecked	Unchecked	Unchecked	Unchecked	Unchecked	Unchecked	Unchecked	Unchecked	Unchecked	Unchecked	Unchecked	Unchecked	Unchecked
						2013-04-11	0			No		Unchecked	Unchecked	Unchecked	Unchecked	Unchecked	Unchecked	Unchecked									Unchecked	Unchecked	Unchecked	Unchecked							Unchecked	Unchecked	Unchecked	Unchecked	Unchecked	Unchecked	Unchecked	Unchecked	Unchecked	Unchecked	Unchecked	Unchecked	Unchecked
						2013-05-11	0			No		Unchecked	Unchecked	Unchecked	Unchecked	Unchecked	Unchecked	Unchecked									Unchecked	Unchecked	Unchecked	Unchecked							Unchecked	Unchecked	Unchecked	Unchecked	Unchecked	Unchecked	Unchecked	Unchecked	Unchecked	Unchecked	Unchecked	Unchecked	Unchecked
5			24	Female
						2013-12-10	0			No		Unchecked	Unchecked	Unchecked	Unchecked	Unchecked	Unchecked	Unchecked									Unchecked	Unchecked	Unchecked	Unchecked							Unchecked	Unchecked	Unchecked	Unchecked	Unchecked	Unchecked	Unchecked	Unchecked	Unchecked	Unchecked	Unchecked	Unchecked	Unchecked
						2013-01-11	15	27	27	Yes	Yes	Unchecked	Unchecked	Unchecked	Checked	Unchecked	Unchecked	Unchecked				knee injury, strained medial ligaments, partially torn ACL				Yes	Checked	Unchecked	Unchecked	Unchecked	2						Unchecked	Unchecked	Unchecked	Unchecked	Unchecked	Unchecked	Unchecked	Unchecked	Unchecked	Unchecked	Unchecked	Unchecked	Unchecked
						2013-02-11	0			No		Unchecked	Unchecked	Unchecked	Unchecked	Unchecked	Unchecked	Unchecked									Unchecked	Unchecked	Unchecked	Unchecked							Unchecked	Unchecked	Unchecked	Unchecked	Unchecked	Unchecked	Unchecked	Unchecked	Unchecked	Unchecked	Unchecked	Unchecked	Unchecked
						2013-03-11	0			No		Unchecked	Unchecked	Unchecked	Unchecked	Unchecked	Unchecked	Unchecked									Unchecked	Unchecked	Unchecked	Unchecked							Unchecked	Unchecked	Unchecked	Unchecked	Unchecked	Unchecked	Unchecked	Unchecked	Unchecked	Unchecked	Unchecked	Unchecked	Unchecked
						2013-04-11	0			No		Unchecked	Unchecked	Unchecked	Unchecked	Unchecked	Unchecked	Unchecked									Unchecked	Unchecked	Unchecked	Unchecked							Unchecked	Unchecked	Unchecked	Unchecked	Unchecked	Unchecked	Unchecked	Unchecked	Unchecked	Unchecked	Unchecked	Unchecked	Unchecked
						2013-05-11	0			No		Unchecked	Unchecked	Unchecked	Unchecked	Unchecked	Unchecked	Unchecked									Unchecked	Unchecked	Unchecked	Unchecked							Unchecked	Unchecked	Unchecked	Unchecked	Unchecked	Unchecked	Unchecked	Unchecked	Unchecked	Unchecked	Unchecked	Unchecked	Unchecked
6			28	Female
						2013-01-11	0			No		Unchecked	Unchecked	Unchecked	Unchecked	Unchecked	Unchecked	Unchecked									Unchecked	Unchecked	Unchecked	Unchecked							Unchecked	Unchecked	Unchecked	Unchecked	Unchecked	Unchecked	Unchecked	Unchecked	Unchecked	Unchecked	Unchecked	Unchecked	Unchecked
						2013-02-11	0			No		Unchecked	Unchecked	Unchecked	Unchecked	Unchecked	Unchecked	Unchecked									Unchecked	Unchecked	Unchecked	Unchecked							Unchecked	Unchecked	Unchecked	Unchecked	Unchecked	Unchecked	Unchecked	Unchecked	Unchecked	Unchecked	Unchecked	Unchecked	Unchecked
						2013-03-11	0			No		Unchecked	Unchecked	Unchecked	Unchecked	Unchecked	Unchecked	Unchecked									Unchecked	Unchecked	Unchecked	Unchecked							Unchecked	Unchecked	Unchecked	Unchecked	Unchecked	Unchecked	Unchecked	Unchecked	Unchecked	Unchecked	Unchecked	Unchecked	Unchecked
						2013-04-11	0			No		Unchecked	Unchecked	Unchecked	Unchecked	Unchecked	Unchecked	Unchecked									Unchecked	Unchecked	Unchecked	Unchecked							Unchecked	Unchecked	Unchecked	Unchecked	Unchecked	Unchecked	Unchecked	Unchecked	Unchecked	Unchecked	Unchecked	Unchecked	Unchecked
						2013-05-11	0			No		Unchecked	Unchecked	Unchecked	Unchecked	Unchecked	Unchecked	Unchecked									Unchecked	Unchecked	Unchecked	Unchecked							Unchecked	Unchecked	Unchecked	Unchecked	Unchecked	Unchecked	Unchecked	Unchecked	Unchecked	Unchecked	Unchecked	Unchecked	Unchecked
						2013-06-11	0			No		Unchecked	Unchecked	Unchecked	Unchecked	Unchecked	Unchecked	Unchecked									Unchecked	Unchecked	Unchecked	Unchecked							Unchecked	Unchecked	Unchecked	Unchecked	Unchecked	Unchecked	Unchecked	Unchecked	Unchecked	Unchecked	Unchecked	Unchecked	Unchecked
7			22	Female
						2013-01-11	0			No		Unchecked	Unchecked	Unchecked	Unchecked	Unchecked	Unchecked	Unchecked									Unchecked	Unchecked	Unchecked	Unchecked							Unchecked	Unchecked	Unchecked	Unchecked	Unchecked	Unchecked	Unchecked	Unchecked	Unchecked	Unchecked	Unchecked	Unchecked	Unchecked
						2013-02-11	0			No		Unchecked	Unchecked	Unchecked	Unchecked	Unchecked	Unchecked	Unchecked									Unchecked	Unchecked	Unchecked	Unchecked							Unchecked	Unchecked	Unchecked	Unchecked	Unchecked	Unchecked	Unchecked	Unchecked	Unchecked	Unchecked	Unchecked	Unchecked	Unchecked
						2013-03-11	0			No		Unchecked	Unchecked	Unchecked	Unchecked	Unchecked	Unchecked	Unchecked									Unchecked	Unchecked	Unchecked	Unchecked							Unchecked	Unchecked	Unchecked	Unchecked	Unchecked	Unchecked	Unchecked	Unchecked	Unchecked	Unchecked	Unchecked	Unchecked	Unchecked
						2013-04-11	0			No		Unchecked	Unchecked	Unchecked	Unchecked	Unchecked	Unchecked	Unchecked									Unchecked	Unchecked	Unchecked	Unchecked							Unchecked	Unchecked	Unchecked	Unchecked	Unchecked	Unchecked	Unchecked	Unchecked	Unchecked	Unchecked	Unchecked	Unchecked	Unchecked
						2013-05-11	0			No		Unchecked	Unchecked	Unchecked	Unchecked	Unchecked	Unchecked	Unchecked									Unchecked	Unchecked	Unchecked	Unchecked							Unchecked	Unchecked	Unchecked	Unchecked	Unchecked	Unchecked	Unchecked	Unchecked	Unchecked	Unchecked	Unchecked	Unchecked	Unchecked
						2013-06-11	0			No		Unchecked	Unchecked	Unchecked	Unchecked	Unchecked	Unchecked	Unchecked									Unchecked	Unchecked	Unchecked	Unchecked							Unchecked	Unchecked	Unchecked	Unchecked	Unchecked	Unchecked	Unchecked	Unchecked	Unchecked	Unchecked	Unchecked	Unchecked	Unchecked
8			36	Female
						2013-01-11	0			No		Unchecked	Unchecked	Unchecked	Unchecked	Unchecked	Unchecked	Unchecked									Unchecked	Unchecked	Unchecked	Unchecked							Unchecked	Unchecked	Unchecked	Unchecked	Unchecked	Unchecked	Unchecked	Unchecked	Unchecked	Unchecked	Unchecked	Unchecked	Unchecked
						2013-02-11	0			No		Unchecked	Unchecked	Unchecked	Unchecked	Unchecked	Unchecked	Unchecked									Unchecked	Unchecked	Unchecked	Unchecked							Unchecked	Unchecked	Unchecked	Unchecked	Unchecked	Unchecked	Unchecked	Unchecked	Unchecked	Unchecked	Unchecked	Unchecked	Unchecked
						2013-03-11	0			No		Unchecked	Unchecked	Unchecked	Unchecked	Unchecked	Unchecked	Unchecked									Unchecked	Unchecked	Unchecked	Unchecked							Unchecked	Unchecked	Unchecked	Unchecked	Unchecked	Unchecked	Unchecked	Unchecked	Unchecked	Unchecked	Unchecked	Unchecked	Unchecked
						2013-04-11	0			No		Unchecked	Unchecked	Unchecked	Unchecked	Unchecked	Unchecked	Unchecked									Unchecked	Unchecked	Unchecked	Unchecked							Unchecked	Unchecked	Unchecked	Unchecked	Unchecked	Unchecked	Unchecked	Unchecked	Unchecked	Unchecked	Unchecked	Unchecked	Unchecked
						2013-05-11	0			No		Unchecked	Unchecked	Unchecked	Unchecked	Unchecked	Unchecked	Unchecked									Unchecked	Unchecked	Unchecked	Unchecked							Unchecked	Unchecked	Unchecked	Unchecked	Unchecked	Unchecked	Unchecked	Unchecked	Unchecked	Unchecked	Unchecked	Unchecked	Unchecked
						2013-06-11	0			No		Unchecked	Unchecked	Unchecked	Unchecked	Unchecked	Unchecked	Unchecked									Unchecked	Unchecked	Unchecked	Unchecked							Unchecked	Unchecked	Unchecked	Unchecked	Unchecked	Unchecked	Unchecked	Unchecked	Unchecked	Unchecked	Unchecked	Unchecked	Unchecked
9			50	Female
						2013-01-11	1	23		Yes	No	Unchecked	Unchecked	Unchecked	Unchecked	Unchecked	Unchecked	Unchecked								No	Unchecked	Unchecked	Unchecked	Unchecked							Unchecked	Unchecked	Unchecked	Checked	Unchecked	Unchecked	Unchecked	Unchecked	Unchecked	Unchecked	Unchecked	Unchecked	Unchecked
						2013-02-11	0			No		Unchecked	Unchecked	Unchecked	Unchecked	Unchecked	Unchecked	Unchecked									Unchecked	Unchecked	Unchecked	Unchecked							Unchecked	Unchecked	Unchecked	Unchecked	Unchecked	Unchecked	Unchecked	Unchecked	Unchecked	Unchecked	Unchecked	Unchecked	Unchecked
						2013-03-11	1		73	Yes	Yes	Checked	Unchecked	Unchecked	Unchecked	Unchecked	Unchecked	Unchecked	right elbow							No	Unchecked	Unchecked	Unchecked	Unchecked							Unchecked	Unchecked	Unchecked	Checked	Unchecked	Unchecked	Unchecked	Unchecked	Unchecked	Unchecked	Unchecked	Unchecked	Unchecked
						2013-04-11	0			No		Unchecked	Unchecked	Unchecked	Unchecked	Unchecked	Unchecked	Unchecked									Unchecked	Unchecked	Unchecked	Unchecked							Unchecked	Unchecked	Unchecked	Unchecked	Unchecked	Unchecked	Unchecked	Unchecked	Unchecked	Unchecked	Unchecked	Unchecked	Unchecked
						2013-05-11	0			No		Unchecked	Unchecked	Unchecked	Unchecked	Unchecked	Unchecked	Unchecked									Unchecked	Unchecked	Unchecked	Unchecked							Unchecked	Unchecked	Unchecked	Unchecked	Unchecked	Unchecked	Unchecked	Unchecked	Unchecked	Unchecked	Unchecked	Unchecked	Unchecked
						2013-06-11	1			Yes	Yes	Unchecked	Unchecked	Unchecked	Unchecked	Unchecked	Checked	Unchecked						sat on my bottom hard - several hours of residual pain		No	Unchecked	Unchecked	Unchecked	Unchecked							Checked	Unchecked	Unchecked	Unchecked	Unchecked	Unchecked	Unchecked	Unchecked	Unchecked	Unchecked	Unchecked	Unchecked	Unchecked
10			31	Female
						2013-12-10	1	6		Yes	No	Unchecked	Unchecked	Unchecked	Unchecked	Unchecked	Unchecked	Unchecked								No	Unchecked	Unchecked	Unchecked	Unchecked							Unchecked	Unchecked	Unchecked	Unchecked	Unchecked	Unchecked	Unchecked	Unchecked	Unchecked	Unchecked	Unchecked	Unchecked	Unchecked
						2013-01-11	0			No		Unchecked	Unchecked	Unchecked	Unchecked	Unchecked	Unchecked	Unchecked									Unchecked	Unchecked	Unchecked	Unchecked							Unchecked	Unchecked	Unchecked	Unchecked	Unchecked	Unchecked	Unchecked	Unchecked	Unchecked	Unchecked	Unchecked	Unchecked	Unchecked
						2013-02-11	0			No		Unchecked	Unchecked	Unchecked	Unchecked	Unchecked	Unchecked	Unchecked									Unchecked	Unchecked	Unchecked	Unchecked							Unchecked	Unchecked	Unchecked	Unchecked	Unchecked	Unchecked	Unchecked	Unchecked	Unchecked	Unchecked	Unchecked	Unchecked	Unchecked
						2013-03-11	0			No		Unchecked	Unchecked	Unchecked	Unchecked	Unchecked	Unchecked	Unchecked									Unchecked	Unchecked	Unchecked	Unchecked							Unchecked	Unchecked	Unchecked	Unchecked	Unchecked	Unchecked	Unchecked	Unchecked	Unchecked	Unchecked	Unchecked	Unchecked	Unchecked
						2013-04-11	0			No		Unchecked	Unchecked	Unchecked	Unchecked	Unchecked	Unchecked	Unchecked									Unchecked	Unchecked	Unchecked	Unchecked							Unchecked	Unchecked	Unchecked	Unchecked	Unchecked	Unchecked	Unchecked	Unchecked	Unchecked	Unchecked	Unchecked	Unchecked	Unchecked
						2013-05-11	0			No		Unchecked	Unchecked	Unchecked	Unchecked	Unchecked	Unchecked	Unchecked									Unchecked	Unchecked	Unchecked	Unchecked							Unchecked	Unchecked	Unchecked	Unchecked	Unchecked	Unchecked	Unchecked	Unchecked	Unchecked	Unchecked	Unchecked	Unchecked	Unchecked
11			23	Female
						2013-12-10	0			No		Unchecked	Unchecked	Unchecked	Unchecked	Unchecked	Unchecked	Unchecked									Unchecked	Unchecked	Unchecked	Unchecked							Unchecked	Unchecked	Unchecked	Unchecked	Unchecked	Unchecked	Unchecked	Unchecked	Unchecked	Unchecked	Unchecked	Unchecked	Unchecked
						2013-01-11	0			No		Unchecked	Unchecked	Unchecked	Unchecked	Unchecked	Unchecked	Unchecked									Unchecked	Unchecked	Unchecked	Unchecked							Unchecked	Unchecked	Unchecked	Unchecked	Unchecked	Unchecked	Unchecked	Unchecked	Unchecked	Unchecked	Unchecked	Unchecked	Unchecked
						2013-02-11	0			No		Unchecked	Unchecked	Unchecked	Unchecked	Unchecked	Unchecked	Unchecked									Unchecked	Unchecked	Unchecked	Unchecked							Unchecked	Unchecked	Unchecked	Unchecked	Unchecked	Unchecked	Unchecked	Unchecked	Unchecked	Unchecked	Unchecked	Unchecked	Unchecked
						2013-03-11	0			No		Unchecked	Unchecked	Unchecked	Unchecked	Unchecked	Unchecked	Unchecked									Unchecked	Unchecked	Unchecked	Unchecked							Unchecked	Unchecked	Unchecked	Unchecked	Unchecked	Unchecked	Unchecked	Unchecked	Unchecked	Unchecked	Unchecked	Unchecked	Unchecked
						2013-04-11	0			No		Unchecked	Unchecked	Unchecked	Unchecked	Unchecked	Unchecked	Unchecked									Unchecked	Unchecked	Unchecked	Unchecked							Unchecked	Unchecked	Unchecked	Unchecked	Unchecked	Unchecked	Unchecked	Unchecked	Unchecked	Unchecked	Unchecked	Unchecked	Unchecked
						2013-05-11	0			No		Unchecked	Unchecked	Unchecked	Unchecked	Unchecked	Unchecked	Unchecked									Unchecked	Unchecked	Unchecked	Unchecked							Unchecked	Unchecked	Unchecked	Unchecked	Unchecked	Unchecked	Unchecked	Unchecked	Unchecked	Unchecked	Unchecked	Unchecked	Unchecked
12			46	Male
						2013-02-11	2	4	24	Yes	No	Unchecked	Unchecked	Unchecked	Unchecked	Unchecked	Unchecked	Unchecked								No	Unchecked	Unchecked	Unchecked	Unchecked							Unchecked	Unchecked	Unchecked	Checked	Unchecked	Unchecked	Unchecked	Unchecked	Unchecked	Unchecked	Unchecked	Unchecked	Unchecked
						2013-03-11	1			Yes	No	Unchecked	Unchecked	Unchecked	Unchecked	Unchecked	Unchecked	Unchecked								No	Unchecked	Unchecked	Unchecked	Unchecked							Checked	Unchecked	Unchecked	Unchecked	Unchecked	Unchecked	Unchecked	Unchecked	Unchecked	Unchecked	Unchecked	Unchecked	Unchecked
						2013-04-11	0			No		Unchecked	Unchecked	Unchecked	Unchecked	Unchecked	Unchecked	Unchecked									Unchecked	Unchecked	Unchecked	Unchecked							Unchecked	Unchecked	Unchecked	Unchecked	Unchecked	Unchecked	Unchecked	Unchecked	Unchecked	Unchecked	Unchecked	Unchecked	Unchecked
						2013-05-11	2			Yes	Yes	Checked	Unchecked	Unchecked	Unchecked	Unchecked	Unchecked	Unchecked	shoulder, elbow							No	Unchecked	Unchecked	Unchecked	Unchecked							Unchecked	Unchecked	Unchecked	Unchecked	Unchecked	Unchecked	Unchecked	Unchecked	Unchecked	Unchecked	Unchecked	Unchecked	Unchecked
						2013-06-11	1			Yes	No	Unchecked	Unchecked	Unchecked	Unchecked	Unchecked	Unchecked	Unchecked								No	Unchecked	Unchecked	Unchecked	Unchecked							Unchecked	Unchecked	Unchecked	Unchecked	Unchecked	Unchecked	Unchecked	Unchecked	Unchecked	Unchecked	Unchecked	Unchecked	Unchecked
						2013-07-11	0			No		Unchecked	Unchecked	Unchecked	Unchecked	Unchecked	Unchecked	Unchecked									Unchecked	Unchecked	Unchecked	Unchecked							Unchecked	Unchecked	Unchecked	Unchecked	Unchecked	Unchecked	Unchecked	Unchecked	Unchecked	Unchecked	Unchecked	Unchecked	Unchecked
13			49	Male
						2013-02-11	1	1		Yes	Yes	Unchecked	Checked	Unchecked	Unchecked	Unchecked	Unchecked	Unchecked		small abrasion, left forearm						No	Unchecked	Unchecked	Unchecked	Unchecked							Unchecked	Unchecked	Unchecked	Unchecked	Unchecked	Unchecked	Unchecked	Unchecked	Unchecked	Unchecked	Unchecked	Unchecked	Unchecked
						2013-03-11	0			No		Unchecked	Unchecked	Unchecked	Unchecked	Unchecked	Unchecked	Unchecked									Unchecked	Unchecked	Unchecked	Unchecked							Unchecked	Unchecked	Unchecked	Unchecked	Unchecked	Unchecked	Unchecked	Unchecked	Unchecked	Unchecked	Unchecked	Unchecked	Unchecked
						2013-04-11	0			No		Unchecked	Unchecked	Unchecked	Unchecked	Unchecked	Unchecked	Unchecked									Unchecked	Unchecked	Unchecked	Unchecked							Unchecked	Unchecked	Unchecked	Unchecked	Unchecked	Unchecked	Unchecked	Unchecked	Unchecked	Unchecked	Unchecked	Unchecked	Unchecked
						2013-05-11	0			No		Unchecked	Unchecked	Unchecked	Unchecked	Unchecked	Unchecked	Unchecked									Unchecked	Unchecked	Unchecked	Unchecked							Unchecked	Unchecked	Unchecked	Unchecked	Unchecked	Unchecked	Unchecked	Unchecked	Unchecked	Unchecked	Unchecked	Unchecked	Unchecked
						2013-06-11	0			No		Unchecked	Unchecked	Unchecked	Unchecked	Unchecked	Unchecked	Unchecked									Unchecked	Unchecked	Unchecked	Unchecked							Unchecked	Unchecked	Unchecked	Unchecked	Unchecked	Unchecked	Unchecked	Unchecked	Unchecked	Unchecked	Unchecked	Unchecked	Unchecked
						2013-07-11	0			No		Unchecked	Unchecked	Unchecked	Unchecked	Unchecked	Unchecked	Unchecked									Unchecked	Unchecked	Unchecked	Unchecked							Unchecked	Unchecked	Unchecked	Unchecked	Unchecked	Unchecked	Unchecked	Unchecked	Unchecked	Unchecked	Unchecked	Unchecked	Unchecked
14			50	Female
						2013-02-11	0			No		Unchecked	Unchecked	Unchecked	Unchecked	Unchecked	Unchecked	Unchecked									Unchecked	Unchecked	Unchecked	Unchecked							Unchecked	Unchecked	Unchecked	Unchecked	Unchecked	Unchecked	Unchecked	Unchecked	Unchecked	Unchecked	Unchecked	Unchecked	Unchecked
						2013-03-11	0			No		Unchecked	Unchecked	Unchecked	Unchecked	Unchecked	Unchecked	Unchecked									Unchecked	Unchecked	Unchecked	Unchecked							Unchecked	Unchecked	Unchecked	Unchecked	Unchecked	Unchecked	Unchecked	Unchecked	Unchecked	Unchecked	Unchecked	Unchecked	Unchecked
						2013-04-11	0			No		Unchecked	Unchecked	Unchecked	Unchecked	Unchecked	Unchecked	Unchecked									Unchecked	Unchecked	Unchecked	Unchecked							Unchecked	Unchecked	Unchecked	Unchecked	Unchecked	Unchecked	Unchecked	Unchecked	Unchecked	Unchecked	Unchecked	Unchecked	Unchecked
						2013-05-11	0			No		Unchecked	Unchecked	Unchecked	Unchecked	Unchecked	Unchecked	Unchecked									Unchecked	Unchecked	Unchecked	Unchecked							Unchecked	Unchecked	Unchecked	Unchecked	Unchecked	Unchecked	Unchecked	Unchecked	Unchecked	Unchecked	Unchecked	Unchecked	Unchecked
						2013-06-11	0			No		Unchecked	Unchecked	Unchecked	Unchecked	Unchecked	Unchecked	Unchecked									Unchecked	Unchecked	Unchecked	Unchecked							Unchecked	Unchecked	Unchecked	Unchecked	Unchecked	Unchecked	Unchecked	Unchecked	Unchecked	Unchecked	Unchecked	Unchecked	Unchecked
						2013-07-11	0			No		Unchecked	Unchecked	Unchecked	Unchecked	Unchecked	Unchecked	Unchecked									Unchecked	Unchecked	Unchecked	Unchecked							Unchecked	Unchecked	Unchecked	Unchecked	Unchecked	Unchecked	Unchecked	Unchecked	Unchecked	Unchecked	Unchecked	Unchecked	Unchecked
15			47	Female
						2013-02-11	0			No		Unchecked	Unchecked	Unchecked	Unchecked	Unchecked	Unchecked	Unchecked									Unchecked	Unchecked	Unchecked	Unchecked							Unchecked	Unchecked	Unchecked	Unchecked	Unchecked	Unchecked	Unchecked	Unchecked	Unchecked	Unchecked	Unchecked	Unchecked	Unchecked
						2013-03-11	0			No		Unchecked	Unchecked	Unchecked	Unchecked	Unchecked	Unchecked	Unchecked									Unchecked	Unchecked	Unchecked	Unchecked							Unchecked	Unchecked	Unchecked	Unchecked	Unchecked	Unchecked	Unchecked	Unchecked	Unchecked	Unchecked	Unchecked	Unchecked	Unchecked
						2013-04-11	0			No		Unchecked	Unchecked	Unchecked	Unchecked	Unchecked	Unchecked	Unchecked									Unchecked	Unchecked	Unchecked	Unchecked							Unchecked	Unchecked	Unchecked	Unchecked	Unchecked	Unchecked	Unchecked	Unchecked	Unchecked	Unchecked	Unchecked	Unchecked	Unchecked
						2013-05-11	0			No		Unchecked	Unchecked	Unchecked	Unchecked	Unchecked	Unchecked	Unchecked									Unchecked	Unchecked	Unchecked	Unchecked							Unchecked	Unchecked	Unchecked	Unchecked	Unchecked	Unchecked	Unchecked	Unchecked	Unchecked	Unchecked	Unchecked	Unchecked	Unchecked
						2013-06-11	0			No		Unchecked	Unchecked	Unchecked	Unchecked	Unchecked	Unchecked	Unchecked									Unchecked	Unchecked	Unchecked	Unchecked							Unchecked	Unchecked	Unchecked	Unchecked	Unchecked	Unchecked	Unchecked	Unchecked	Unchecked	Unchecked	Unchecked	Unchecked	Unchecked
						2013-07-11	0			No		Unchecked	Unchecked	Unchecked	Unchecked	Unchecked	Unchecked	Unchecked									Unchecked	Unchecked	Unchecked	Unchecked							Unchecked	Unchecked	Unchecked	Unchecked	Unchecked	Unchecked	Unchecked	Unchecked	Unchecked	Unchecked	Unchecked	Unchecked	Unchecked
16			18	Female
						2013-03-11	0			No		Unchecked	Unchecked	Unchecked	Unchecked	Unchecked	Unchecked	Unchecked									Unchecked	Unchecked	Unchecked	Unchecked							Unchecked	Unchecked	Unchecked	Unchecked	Unchecked	Unchecked	Unchecked	Unchecked	Unchecked	Unchecked	Unchecked	Unchecked	Unchecked
						2013-04-11	0			No		Unchecked	Unchecked	Unchecked	Unchecked	Unchecked	Unchecked	Unchecked									Unchecked	Unchecked	Unchecked	Unchecked							Unchecked	Unchecked	Unchecked	Unchecked	Unchecked	Unchecked	Unchecked	Unchecked	Unchecked	Unchecked	Unchecked	Unchecked	Unchecked
						2013-05-11	0			No		Unchecked	Unchecked	Unchecked	Unchecked	Unchecked	Unchecked	Unchecked									Unchecked	Unchecked	Unchecked	Unchecked							Unchecked	Unchecked	Unchecked	Unchecked	Unchecked	Unchecked	Unchecked	Unchecked	Unchecked	Unchecked	Unchecked	Unchecked	Unchecked
						2013-06-11	0			No		Unchecked	Unchecked	Unchecked	Unchecked	Unchecked	Unchecked	Unchecked									Unchecked	Unchecked	Unchecked	Unchecked							Unchecked	Unchecked	Unchecked	Unchecked	Unchecked	Unchecked	Unchecked	Unchecked	Unchecked	Unchecked	Unchecked	Unchecked	Unchecked
						2013-07-11	0			No		Unchecked	Unchecked	Unchecked	Unchecked	Unchecked	Unchecked	Unchecked									Unchecked	Unchecked	Unchecked	Unchecked							Unchecked	Unchecked	Unchecked	Unchecked	Unchecked	Unchecked	Unchecked	Unchecked	Unchecked	Unchecked	Unchecked	Unchecked	Unchecked
						2013-08-11	0			No		Unchecked	Unchecked	Unchecked	Unchecked	Unchecked	Unchecked	Unchecked									Unchecked	Unchecked	Unchecked	Unchecked							Unchecked	Unchecked	Unchecked	Unchecked	Unchecked	Unchecked	Unchecked	Unchecked	Unchecked	Unchecked	Unchecked	Unchecked	Unchecked
17			49	Female
						2013-03-11	0			No		Unchecked	Unchecked	Unchecked	Unchecked	Unchecked	Unchecked	Unchecked									Unchecked	Unchecked	Unchecked	Unchecked							Unchecked	Unchecked	Unchecked	Unchecked	Unchecked	Unchecked	Unchecked	Unchecked	Unchecked	Unchecked	Unchecked	Unchecked	Unchecked
						2013-04-11	0			No		Unchecked	Unchecked	Unchecked	Unchecked	Unchecked	Unchecked	Unchecked									Unchecked	Unchecked	Unchecked	Unchecked							Unchecked	Unchecked	Unchecked	Unchecked	Unchecked	Unchecked	Unchecked	Unchecked	Unchecked	Unchecked	Unchecked	Unchecked	Unchecked
						2013-05-11	0			No		Unchecked	Unchecked	Unchecked	Unchecked	Unchecked	Unchecked	Unchecked									Unchecked	Unchecked	Unchecked	Unchecked							Unchecked	Unchecked	Unchecked	Unchecked	Unchecked	Unchecked	Unchecked	Unchecked	Unchecked	Unchecked	Unchecked	Unchecked	Unchecked
						2013-06-11	0			No		Unchecked	Unchecked	Unchecked	Unchecked	Unchecked	Unchecked	Unchecked									Unchecked	Unchecked	Unchecked	Unchecked							Unchecked	Unchecked	Unchecked	Unchecked	Unchecked	Unchecked	Unchecked	Unchecked	Unchecked	Unchecked	Unchecked	Unchecked	Unchecked
						2013-07-11	1	134		Yes	No	Unchecked	Unchecked	Unchecked	Unchecked	Unchecked	Unchecked	Unchecked								No	Unchecked	Unchecked	Unchecked	Unchecked							Unchecked	Unchecked	Unchecked	Unchecked	Unchecked	Unchecked	Unchecked	Unchecked	Unchecked	Unchecked	Unchecked	Unchecked	Unchecked
						2013-08-11	0			No		Unchecked	Unchecked	Unchecked	Unchecked	Unchecked	Unchecked	Unchecked									Unchecked	Unchecked	Unchecked	Unchecked							Unchecked	Unchecked	Unchecked	Unchecked	Unchecked	Unchecked	Unchecked	Unchecked	Unchecked	Unchecked	Unchecked	Unchecked	Unchecked
18			36	Male
						2013-03-11	3	10	10	Yes	No	Unchecked	Unchecked	Unchecked	Unchecked	Unchecked	Unchecked	Unchecked								No	Unchecked	Unchecked	Unchecked	Unchecked							Unchecked	Unchecked	Unchecked	Unchecked	Unchecked	Unchecked	Unchecked	Unchecked	Unchecked	Unchecked	Unchecked	Unchecked	Unchecked
						2013-04-11	0			No		Unchecked	Unchecked	Unchecked	Unchecked	Unchecked	Unchecked	Unchecked									Unchecked	Unchecked	Unchecked	Unchecked							Unchecked	Unchecked	Unchecked	Unchecked	Unchecked	Unchecked	Unchecked	Unchecked	Unchecked	Unchecked	Unchecked	Unchecked	Unchecked
						2013-05-11	0			No		Unchecked	Unchecked	Unchecked	Unchecked	Unchecked	Unchecked	Unchecked									Unchecked	Unchecked	Unchecked	Unchecked							Unchecked	Unchecked	Unchecked	Unchecked	Unchecked	Unchecked	Unchecked	Unchecked	Unchecked	Unchecked	Unchecked	Unchecked	Unchecked
						2013-06-11	3			Yes	No	Unchecked	Unchecked	Unchecked	Unchecked	Unchecked	Unchecked	Unchecked								No	Unchecked	Unchecked	Unchecked	Unchecked							Unchecked	Unchecked	Unchecked	Unchecked	Unchecked	Unchecked	Unchecked	Unchecked	Unchecked	Unchecked	Unchecked	Unchecked	Unchecked
						2013-07-11	0			No		Unchecked	Unchecked	Unchecked	Unchecked	Unchecked	Unchecked	Unchecked									Unchecked	Unchecked	Unchecked	Unchecked							Unchecked	Unchecked	Unchecked	Unchecked	Unchecked	Unchecked	Unchecked	Unchecked	Unchecked	Unchecked	Unchecked	Unchecked	Unchecked
						2013-08-11	0			No		Unchecked	Unchecked	Unchecked	Unchecked	Unchecked	Unchecked	Unchecked									Unchecked	Unchecked	Unchecked	Unchecked							Unchecked	Unchecked	Unchecked	Unchecked	Unchecked	Unchecked	Unchecked	Unchecked	Unchecked	Unchecked	Unchecked	Unchecked	Unchecked
19			30	Female
						2013-04-11	0			No		Unchecked	Unchecked	Unchecked	Unchecked	Unchecked	Unchecked	Unchecked									Unchecked	Unchecked	Unchecked	Unchecked							Unchecked	Unchecked	Unchecked	Unchecked	Unchecked	Unchecked	Unchecked	Unchecked	Unchecked	Unchecked	Unchecked	Unchecked	Unchecked
						2013-05-11	0			No		Unchecked	Unchecked	Unchecked	Unchecked	Unchecked	Unchecked	Unchecked									Unchecked	Unchecked	Unchecked	Unchecked							Unchecked	Unchecked	Unchecked	Unchecked	Unchecked	Unchecked	Unchecked	Unchecked	Unchecked	Unchecked	Unchecked	Unchecked	Unchecked
						2013-06-11	0			No		Unchecked	Unchecked	Unchecked	Unchecked	Unchecked	Unchecked	Unchecked									Unchecked	Unchecked	Unchecked	Unchecked							Unchecked	Unchecked	Unchecked	Unchecked	Unchecked	Unchecked	Unchecked	Unchecked	Unchecked	Unchecked	Unchecked	Unchecked	Unchecked
						2013-07-11	0			No		Unchecked	Unchecked	Unchecked	Unchecked	Unchecked	Unchecked	Unchecked									Unchecked	Unchecked	Unchecked	Unchecked							Unchecked	Unchecked	Unchecked	Unchecked	Unchecked	Unchecked	Unchecked	Unchecked	Unchecked	Unchecked	Unchecked	Unchecked	Unchecked
						2013-08-11	0			No		Unchecked	Unchecked	Unchecked	Unchecked	Unchecked	Unchecked	Unchecked									Unchecked	Unchecked	Unchecked	Unchecked							Unchecked	Unchecked	Unchecked	Unchecked	Unchecked	Unchecked	Unchecked	Unchecked	Unchecked	Unchecked	Unchecked	Unchecked	Unchecked
						2013-09-11	0			No		Unchecked	Unchecked	Unchecked	Unchecked	Unchecked	Unchecked	Unchecked									Unchecked	Unchecked	Unchecked	Unchecked							Unchecked	Unchecked	Unchecked	Unchecked	Unchecked	Unchecked	Unchecked	Unchecked	Unchecked	Unchecked	Unchecked	Unchecked	Unchecked
20			50	Female
21			37	Female
						2013-04-11	0			No		Unchecked	Unchecked	Unchecked	Unchecked	Unchecked	Unchecked	Unchecked									Unchecked	Unchecked	Unchecked	Unchecked							Unchecked	Unchecked	Unchecked	Unchecked	Unchecked	Unchecked	Unchecked	Unchecked	Unchecked	Unchecked	Unchecked	Unchecked	Unchecked
						2013-05-11	0			No		Unchecked	Unchecked	Unchecked	Unchecked	Unchecked	Unchecked	Unchecked									Unchecked	Unchecked	Unchecked	Unchecked							Unchecked	Unchecked	Unchecked	Unchecked	Unchecked	Unchecked	Unchecked	Unchecked	Unchecked	Unchecked	Unchecked	Unchecked	Unchecked
						2013-06-11	0			No		Unchecked	Unchecked	Unchecked	Unchecked	Unchecked	Unchecked	Unchecked									Unchecked	Unchecked	Unchecked	Unchecked							Unchecked	Unchecked	Unchecked	Unchecked	Unchecked	Unchecked	Unchecked	Unchecked	Unchecked	Unchecked	Unchecked	Unchecked	Unchecked
						2013-07-11	0			No		Unchecked	Unchecked	Unchecked	Unchecked	Unchecked	Unchecked	Unchecked									Unchecked	Unchecked	Unchecked	Unchecked							Unchecked	Unchecked	Unchecked	Unchecked	Unchecked	Unchecked	Unchecked	Unchecked	Unchecked	Unchecked	Unchecked	Unchecked	Unchecked
						2013-08-11	0			No		Unchecked	Unchecked	Unchecked	Unchecked	Unchecked	Unchecked	Unchecked									Unchecked	Unchecked	Unchecked	Unchecked							Unchecked	Unchecked	Unchecked	Unchecked	Unchecked	Unchecked	Unchecked	Unchecked	Unchecked	Unchecked	Unchecked	Unchecked	Unchecked
						2013-09-11	0			No		Unchecked	Unchecked	Unchecked	Unchecked	Unchecked	Unchecked	Unchecked									Unchecked	Unchecked	Unchecked	Unchecked							Unchecked	Unchecked	Unchecked	Unchecked	Unchecked	Unchecked	Unchecked	Unchecked	Unchecked	Unchecked	Unchecked	Unchecked	Unchecked
22			21	Male
23			49	Female
						2013-04-11	0			No		Unchecked	Unchecked	Unchecked	Unchecked	Unchecked	Unchecked	Unchecked									Unchecked	Unchecked	Unchecked	Unchecked							Unchecked	Unchecked	Unchecked	Unchecked	Unchecked	Unchecked	Unchecked	Unchecked	Unchecked	Unchecked	Unchecked	Unchecked	Unchecked
						2013-05-11	0			No		Unchecked	Unchecked	Unchecked	Unchecked	Unchecked	Unchecked	Unchecked									Unchecked	Unchecked	Unchecked	Unchecked							Unchecked	Unchecked	Unchecked	Unchecked	Unchecked	Unchecked	Unchecked	Unchecked	Unchecked	Unchecked	Unchecked	Unchecked	Unchecked
						2013-06-11	0			No		Unchecked	Unchecked	Unchecked	Unchecked	Unchecked	Unchecked	Unchecked									Unchecked	Unchecked	Unchecked	Unchecked							Unchecked	Unchecked	Unchecked	Unchecked	Unchecked	Unchecked	Unchecked	Unchecked	Unchecked	Unchecked	Unchecked	Unchecked	Unchecked
						2013-07-11	0			No		Unchecked	Unchecked	Unchecked	Unchecked	Unchecked	Unchecked	Unchecked									Unchecked	Unchecked	Unchecked	Unchecked							Unchecked	Unchecked	Unchecked	Unchecked	Unchecked	Unchecked	Unchecked	Unchecked	Unchecked	Unchecked	Unchecked	Unchecked	Unchecked
						2013-08-11	0			No		Unchecked	Unchecked	Unchecked	Unchecked	Unchecked	Unchecked	Unchecked									Unchecked	Unchecked	Unchecked	Unchecked							Unchecked	Unchecked	Unchecked	Unchecked	Unchecked	Unchecked	Unchecked	Unchecked	Unchecked	Unchecked	Unchecked	Unchecked	Unchecked
						2013-09-11	0			No		Unchecked	Unchecked	Unchecked	Unchecked	Unchecked	Unchecked	Unchecked									Unchecked	Unchecked	Unchecked	Unchecked							Unchecked	Unchecked	Unchecked	Unchecked	Unchecked	Unchecked	Unchecked	Unchecked	Unchecked	Unchecked	Unchecked	Unchecked	Unchecked
24			22	Female
						2013-05-11	0			No		Unchecked	Unchecked	Unchecked	Unchecked	Unchecked	Unchecked	Unchecked									Unchecked	Unchecked	Unchecked	Unchecked							Unchecked	Unchecked	Unchecked	Unchecked	Unchecked	Unchecked	Unchecked	Unchecked	Unchecked	Unchecked	Unchecked	Unchecked	Unchecked
						2013-06-11	0			No		Unchecked	Unchecked	Unchecked	Unchecked	Unchecked	Unchecked	Unchecked									Unchecked	Unchecked	Unchecked	Unchecked							Unchecked	Unchecked	Unchecked	Unchecked	Unchecked	Unchecked	Unchecked	Unchecked	Unchecked	Unchecked	Unchecked	Unchecked	Unchecked
						2013-07-11	0			No		Unchecked	Unchecked	Unchecked	Unchecked	Unchecked	Unchecked	Unchecked									Unchecked	Unchecked	Unchecked	Unchecked							Unchecked	Unchecked	Unchecked	Unchecked	Unchecked	Unchecked	Unchecked	Unchecked	Unchecked	Unchecked	Unchecked	Unchecked	Unchecked
						2013-08-11	0			No		Unchecked	Unchecked	Unchecked	Unchecked	Unchecked	Unchecked	Unchecked									Unchecked	Unchecked	Unchecked	Unchecked							Unchecked	Unchecked	Unchecked	Unchecked	Unchecked	Unchecked	Unchecked	Unchecked	Unchecked	Unchecked	Unchecked	Unchecked	Unchecked
						2013-09-11	0			No		Unchecked	Unchecked	Unchecked	Unchecked	Unchecked	Unchecked	Unchecked									Unchecked	Unchecked	Unchecked	Unchecked							Unchecked	Unchecked	Unchecked	Unchecked	Unchecked	Unchecked	Unchecked	Unchecked	Unchecked	Unchecked	Unchecked	Unchecked	Unchecked
						2013-10-11	0			No		Unchecked	Unchecked	Unchecked	Unchecked	Unchecked	Unchecked	Unchecked									Unchecked	Unchecked	Unchecked	Unchecked							Unchecked	Unchecked	Unchecked	Unchecked	Unchecked	Unchecked	Unchecked	Unchecked	Unchecked	Unchecked	Unchecked	Unchecked	Unchecked
25			28	Female
						2013-06-11	1	13		Yes	No	Unchecked	Unchecked	Unchecked	Unchecked	Unchecked	Unchecked	Unchecked								No	Unchecked	Unchecked	Unchecked	Unchecked							Unchecked	Unchecked	Unchecked	Unchecked	Unchecked	Unchecked	Unchecked	Unchecked	Unchecked	Unchecked	Unchecked	Unchecked	Unchecked
						2013-07-11	0			No		Unchecked	Unchecked	Unchecked	Unchecked	Unchecked	Unchecked	Unchecked									Unchecked	Unchecked	Unchecked	Unchecked							Unchecked	Unchecked	Unchecked	Unchecked	Unchecked	Unchecked	Unchecked	Unchecked	Unchecked	Unchecked	Unchecked	Unchecked	Unchecked
						2013-08-11	0			No		Unchecked	Unchecked	Unchecked	Unchecked	Unchecked	Unchecked	Unchecked									Unchecked	Unchecked	Unchecked	Unchecked							Unchecked	Unchecked	Unchecked	Unchecked	Unchecked	Unchecked	Unchecked	Unchecked	Unchecked	Unchecked	Unchecked	Unchecked	Unchecked
						2013-09-11	0			No		Unchecked	Unchecked	Unchecked	Unchecked	Unchecked	Unchecked	Unchecked									Unchecked	Unchecked	Unchecked	Unchecked							Unchecked	Unchecked	Unchecked	Unchecked	Unchecked	Unchecked	Unchecked	Unchecked	Unchecked	Unchecked	Unchecked	Unchecked	Unchecked
						2013-10-11	0			No		Unchecked	Unchecked	Unchecked	Unchecked	Unchecked	Unchecked	Unchecked									Unchecked	Unchecked	Unchecked	Unchecked							Unchecked	Unchecked	Unchecked	Unchecked	Unchecked	Unchecked	Unchecked	Unchecked	Unchecked	Unchecked	Unchecked	Unchecked	Unchecked
						2013-11-11	0			No		Unchecked	Unchecked	Unchecked	Unchecked	Unchecked	Unchecked	Unchecked									Unchecked	Unchecked	Unchecked	Unchecked							Unchecked	Unchecked	Unchecked	Unchecked	Unchecked	Unchecked	Unchecked	Unchecked	Unchecked	Unchecked	Unchecked	Unchecked	Unchecked
26			37	Female
						2013-06-11	0			No		Unchecked	Unchecked	Unchecked	Unchecked	Unchecked	Unchecked	Unchecked									Unchecked	Unchecked	Unchecked	Unchecked							Unchecked	Unchecked	Unchecked	Unchecked	Unchecked	Unchecked	Unchecked	Unchecked	Unchecked	Unchecked	Unchecked	Unchecked	Unchecked
						2013-07-11	0			No		Unchecked	Unchecked	Unchecked	Unchecked	Unchecked	Unchecked	Unchecked									Unchecked	Unchecked	Unchecked	Unchecked							Unchecked	Unchecked	Unchecked	Unchecked	Unchecked	Unchecked	Unchecked	Unchecked	Unchecked	Unchecked	Unchecked	Unchecked	Unchecked
						2013-08-11	0			No		Unchecked	Unchecked	Unchecked	Unchecked	Unchecked	Unchecked	Unchecked									Unchecked	Unchecked	Unchecked	Unchecked							Unchecked	Unchecked	Unchecked	Unchecked	Unchecked	Unchecked	Unchecked	Unchecked	Unchecked	Unchecked	Unchecked	Unchecked	Unchecked
						2013-09-11	1	97		Yes	Yes	Checked	Checked	Unchecked	Unchecked	Unchecked	Unchecked	Unchecked	right thigh, left calf	right ankle, minimal						No	Unchecked	Unchecked	Unchecked	Unchecked							Unchecked	Unchecked	Unchecked	Unchecked	Unchecked	Unchecked	Unchecked	Unchecked	Unchecked	Unchecked	Unchecked	Unchecked	Unchecked
						2013-10-11	0			No		Unchecked	Unchecked	Unchecked	Unchecked	Unchecked	Unchecked	Unchecked									Unchecked	Unchecked	Unchecked	Unchecked							Unchecked	Unchecked	Unchecked	Unchecked	Unchecked	Unchecked	Unchecked	Unchecked	Unchecked	Unchecked	Unchecked	Unchecked	Unchecked
						2013-11-11	0			No		Unchecked	Unchecked	Unchecked	Unchecked	Unchecked	Unchecked	Unchecked									Unchecked	Unchecked	Unchecked	Unchecked							Unchecked	Unchecked	Unchecked	Unchecked	Unchecked	Unchecked	Unchecked	Unchecked	Unchecked	Unchecked	Unchecked	Unchecked	Unchecked
27			31	Female
						2013-06-11	0			No		Unchecked	Unchecked	Unchecked	Unchecked	Unchecked	Unchecked	Unchecked									Unchecked	Unchecked	Unchecked	Unchecked							Unchecked	Unchecked	Unchecked	Unchecked	Unchecked	Unchecked	Unchecked	Unchecked	Unchecked	Unchecked	Unchecked	Unchecked	Unchecked
						2013-07-11	0			No		Unchecked	Unchecked	Unchecked	Unchecked	Unchecked	Unchecked	Unchecked									Unchecked	Unchecked	Unchecked	Unchecked							Unchecked	Unchecked	Unchecked	Unchecked	Unchecked	Unchecked	Unchecked	Unchecked	Unchecked	Unchecked	Unchecked	Unchecked	Unchecked
						2013-08-11	0			No		Unchecked	Unchecked	Unchecked	Unchecked	Unchecked	Unchecked	Unchecked									Unchecked	Unchecked	Unchecked	Unchecked							Unchecked	Unchecked	Unchecked	Unchecked	Unchecked	Unchecked	Unchecked	Unchecked	Unchecked	Unchecked	Unchecked	Unchecked	Unchecked
						2013-09-11	0			No		Unchecked	Unchecked	Unchecked	Unchecked	Unchecked	Unchecked	Unchecked									Unchecked	Unchecked	Unchecked	Unchecked							Unchecked	Unchecked	Unchecked	Unchecked	Unchecked	Unchecked	Unchecked	Unchecked	Unchecked	Unchecked	Unchecked	Unchecked	Unchecked
						2013-10-11	0			No		Unchecked	Unchecked	Unchecked	Unchecked	Unchecked	Unchecked	Unchecked									Unchecked	Unchecked	Unchecked	Unchecked							Unchecked	Unchecked	Unchecked	Unchecked	Unchecked	Unchecked	Unchecked	Unchecked	Unchecked	Unchecked	Unchecked	Unchecked	Unchecked
						2013-11-11	0			No		Unchecked	Unchecked	Unchecked	Unchecked	Unchecked	Unchecked	Unchecked									Unchecked	Unchecked	Unchecked	Unchecked							Unchecked	Unchecked	Unchecked	Unchecked	Unchecked	Unchecked	Unchecked	Unchecked	Unchecked	Unchecked	Unchecked	Unchecked	Unchecked
28			47	Male
						2013-06-11	2	1	12	Yes	No	Unchecked	Unchecked	Unchecked	Unchecked	Unchecked	Unchecked	Unchecked								No	Unchecked	Unchecked	Unchecked	Unchecked							Unchecked	Unchecked	Unchecked	Unchecked	Unchecked	Unchecked	Unchecked	Unchecked	Checked	Unchecked	Unchecked	Unchecked	Unchecked
						2013-07-11	0			No		Unchecked	Unchecked	Unchecked	Unchecked	Unchecked	Unchecked	Unchecked									Unchecked	Unchecked	Unchecked	Unchecked							Unchecked	Unchecked	Unchecked	Unchecked	Unchecked	Unchecked	Unchecked	Unchecked	Unchecked	Unchecked	Unchecked	Unchecked	Unchecked
						2013-08-11	0			No		Unchecked	Unchecked	Unchecked	Unchecked	Unchecked	Unchecked	Unchecked									Unchecked	Unchecked	Unchecked	Unchecked							Unchecked	Unchecked	Unchecked	Unchecked	Unchecked	Unchecked	Unchecked	Unchecked	Unchecked	Unchecked	Unchecked	Unchecked	Unchecked
						2013-09-11	0			No		Unchecked	Unchecked	Unchecked	Unchecked	Unchecked	Unchecked	Unchecked									Unchecked	Unchecked	Unchecked	Unchecked							Unchecked	Unchecked	Unchecked	Unchecked	Unchecked	Unchecked	Unchecked	Unchecked	Unchecked	Unchecked	Unchecked	Unchecked	Unchecked
						2013-10-11	0			No		Unchecked	Unchecked	Unchecked	Unchecked	Unchecked	Unchecked	Unchecked									Unchecked	Unchecked	Unchecked	Unchecked							Unchecked	Unchecked	Unchecked	Unchecked	Unchecked	Unchecked	Unchecked	Unchecked	Unchecked	Unchecked	Unchecked	Unchecked	Unchecked
						2013-11-11	0			No		Unchecked	Unchecked	Unchecked	Unchecked	Unchecked	Unchecked	Unchecked									Unchecked	Unchecked	Unchecked	Unchecked							Unchecked	Unchecked	Unchecked	Unchecked	Unchecked	Unchecked	Unchecked	Unchecked	Unchecked	Unchecked	Unchecked	Unchecked	Unchecked
29			49	Female
						2013-06-11	0			No		Unchecked	Unchecked	Unchecked	Unchecked	Unchecked	Unchecked	Unchecked									Unchecked	Unchecked	Unchecked	Unchecked							Unchecked	Unchecked	Unchecked	Unchecked	Unchecked	Unchecked	Unchecked	Unchecked	Unchecked	Unchecked	Unchecked	Unchecked	Unchecked
						2013-07-11	0			No		Unchecked	Unchecked	Unchecked	Unchecked	Unchecked	Unchecked	Unchecked									Unchecked	Unchecked	Unchecked	Unchecked							Unchecked	Unchecked	Unchecked	Unchecked	Unchecked	Unchecked	Unchecked	Unchecked	Unchecked	Unchecked	Unchecked	Unchecked	Unchecked
						2013-08-11	0			No		Unchecked	Unchecked	Unchecked	Unchecked	Unchecked	Unchecked	Unchecked									Unchecked	Unchecked	Unchecked	Unchecked							Unchecked	Unchecked	Unchecked	Unchecked	Unchecked	Unchecked	Unchecked	Unchecked	Unchecked	Unchecked	Unchecked	Unchecked	Unchecked
						2013-09-11	0			No		Unchecked	Unchecked	Unchecked	Unchecked	Unchecked	Unchecked	Unchecked									Unchecked	Unchecked	Unchecked	Unchecked							Unchecked	Unchecked	Unchecked	Unchecked	Unchecked	Unchecked	Unchecked	Unchecked	Unchecked	Unchecked	Unchecked	Unchecked	Unchecked
						2013-10-11	0			No		Unchecked	Unchecked	Unchecked	Unchecked	Unchecked	Unchecked	Unchecked									Unchecked	Unchecked	Unchecked	Unchecked							Unchecked	Unchecked	Unchecked	Unchecked	Unchecked	Unchecked	Unchecked	Unchecked	Unchecked	Unchecked	Unchecked	Unchecked	Unchecked
						2013-11-11	0			No		Unchecked	Unchecked	Unchecked	Unchecked	Unchecked	Unchecked	Unchecked									Unchecked	Unchecked	Unchecked	Unchecked							Unchecked	Unchecked	Unchecked	Unchecked	Unchecked	Unchecked	Unchecked	Unchecked	Unchecked	Unchecked	Unchecked	Unchecked	Unchecked
30			29	Male
						2013-06-11	1	18		Yes	No	Unchecked	Unchecked	Unchecked	Unchecked	Unchecked	Unchecked	Unchecked								No	Unchecked	Unchecked	Unchecked	Unchecked							Unchecked	Unchecked	Unchecked	Unchecked	Unchecked	Unchecked	Unchecked	Unchecked	Unchecked	Unchecked	Unchecked	Unchecked	Unchecked
						2013-07-11	0			No		Unchecked	Unchecked	Unchecked	Unchecked	Unchecked	Unchecked	Unchecked									Unchecked	Unchecked	Unchecked	Unchecked							Unchecked	Unchecked	Unchecked	Unchecked	Unchecked	Unchecked	Unchecked	Unchecked	Unchecked	Unchecked	Unchecked	Unchecked	Unchecked
						2013-08-11	0			No		Unchecked	Unchecked	Unchecked	Unchecked	Unchecked	Unchecked	Unchecked									Unchecked	Unchecked	Unchecked	Unchecked							Unchecked	Unchecked	Unchecked	Unchecked	Unchecked	Unchecked	Unchecked	Unchecked	Unchecked	Unchecked	Unchecked	Unchecked	Unchecked
						2013-09-11	0			No		Unchecked	Unchecked	Unchecked	Unchecked	Unchecked	Unchecked	Unchecked									Unchecked	Unchecked	Unchecked	Unchecked							Unchecked	Unchecked	Unchecked	Unchecked	Unchecked	Unchecked	Unchecked	Unchecked	Unchecked	Unchecked	Unchecked	Unchecked	Unchecked
						2013-10-11	1		125	Yes	Yes	Checked	Checked	Unchecked	Unchecked	Unchecked	Checked	Unchecked	R elbow and R hip	R elbow and R hip				R elbow and R hip		No	Unchecked	Unchecked	Unchecked	Unchecked							Unchecked	Unchecked	Unchecked	Unchecked	Unchecked	Unchecked	Unchecked	Unchecked	Unchecked	Unchecked	Unchecked	Unchecked	Unchecked
						2013-11-11	0			No		Unchecked	Unchecked	Unchecked	Unchecked	Unchecked	Unchecked	Unchecked									Unchecked	Unchecked	Unchecked	Unchecked							Unchecked	Unchecked	Unchecked	Unchecked	Unchecked	Unchecked	Unchecked	Unchecked	Unchecked	Unchecked	Unchecked	Unchecked	Unchecked
31			33	Male
						2013-07-11	0			No		Unchecked	Unchecked	Unchecked	Unchecked	Unchecked	Unchecked	Unchecked									Unchecked	Unchecked	Unchecked	Unchecked							Unchecked	Unchecked	Unchecked	Unchecked	Unchecked	Unchecked	Unchecked	Unchecked	Unchecked	Unchecked	Unchecked	Unchecked	Unchecked
						2013-08-11	0			No		Unchecked	Unchecked	Unchecked	Unchecked	Unchecked	Unchecked	Unchecked									Unchecked	Unchecked	Unchecked	Unchecked							Unchecked	Unchecked	Unchecked	Unchecked	Unchecked	Unchecked	Unchecked	Unchecked	Unchecked	Unchecked	Unchecked	Unchecked	Unchecked
						2013-09-11	0			No		Unchecked	Unchecked	Unchecked	Unchecked	Unchecked	Unchecked	Unchecked									Unchecked	Unchecked	Unchecked	Unchecked							Unchecked	Unchecked	Unchecked	Unchecked	Unchecked	Unchecked	Unchecked	Unchecked	Unchecked	Unchecked	Unchecked	Unchecked	Unchecked
						2013-10-11	0			No		Unchecked	Unchecked	Unchecked	Unchecked	Unchecked	Unchecked	Unchecked									Unchecked	Unchecked	Unchecked	Unchecked							Unchecked	Unchecked	Unchecked	Unchecked	Unchecked	Unchecked	Unchecked	Unchecked	Unchecked	Unchecked	Unchecked	Unchecked	Unchecked
						2013-11-11	0			No		Unchecked	Unchecked	Unchecked	Unchecked	Unchecked	Unchecked	Unchecked									Unchecked	Unchecked	Unchecked	Unchecked							Unchecked	Unchecked	Unchecked	Unchecked	Unchecked	Unchecked	Unchecked	Unchecked	Unchecked	Unchecked	Unchecked	Unchecked	Unchecked
						2013-12-11	0			No		Unchecked	Unchecked	Unchecked	Unchecked	Unchecked	Unchecked	Unchecked									Unchecked	Unchecked	Unchecked	Unchecked							Unchecked	Unchecked	Unchecked	Unchecked	Unchecked	Unchecked	Unchecked	Unchecked	Unchecked	Unchecked	Unchecked	Unchecked	Unchecked
32			46	Female
33			46	Female
34			44	Female
35			50	Female
						2013-02-12	0			No		Unchecked	Unchecked	Unchecked	Unchecked	Unchecked	Unchecked	Unchecked									Unchecked	Unchecked	Unchecked	Unchecked							Unchecked	Unchecked	Unchecked	Unchecked	Unchecked	Unchecked	Unchecked	Unchecked	Unchecked	Unchecked	Unchecked	Unchecked	Unchecked
						2013-03-12	0			No		Unchecked	Unchecked	Unchecked	Unchecked	Unchecked	Unchecked	Unchecked									Unchecked	Unchecked	Unchecked	Unchecked							Unchecked	Unchecked	Unchecked	Unchecked	Unchecked	Unchecked	Unchecked	Unchecked	Unchecked	Unchecked	Unchecked	Unchecked	Unchecked
						2013-04-12	0			No		Unchecked	Unchecked	Unchecked	Unchecked	Unchecked	Unchecked	Unchecked									Unchecked	Unchecked	Unchecked	Unchecked							Unchecked	Unchecked	Unchecked	Unchecked	Unchecked	Unchecked	Unchecked	Unchecked	Unchecked	Unchecked	Unchecked	Unchecked	Unchecked
						2013-05-12	0			No		Unchecked	Unchecked	Unchecked	Unchecked	Unchecked	Unchecked	Unchecked									Unchecked	Unchecked	Unchecked	Unchecked							Unchecked	Unchecked	Unchecked	Unchecked	Unchecked	Unchecked	Unchecked	Unchecked	Unchecked	Unchecked	Unchecked	Unchecked	Unchecked
						2013-06-12	0			No		Unchecked	Unchecked	Unchecked	Unchecked	Unchecked	Unchecked	Unchecked									Unchecked	Unchecked	Unchecked	Unchecked							Unchecked	Unchecked	Unchecked	Unchecked	Unchecked	Unchecked	Unchecked	Unchecked	Unchecked	Unchecked	Unchecked	Unchecked	Unchecked
						2013-07-12	0			No		Unchecked	Unchecked	Unchecked	Unchecked	Unchecked	Unchecked	Unchecked									Unchecked	Unchecked	Unchecked	Unchecked							Unchecked	Unchecked	Unchecked	Unchecked	Unchecked	Unchecked	Unchecked	Unchecked	Unchecked	Unchecked	Unchecked	Unchecked	Unchecked
36			36	Female
						2013-03-12	0			No		Unchecked	Unchecked	Unchecked	Unchecked	Unchecked	Unchecked	Unchecked									Unchecked	Unchecked	Unchecked	Unchecked							Unchecked	Unchecked	Unchecked	Unchecked	Unchecked	Unchecked	Unchecked	Unchecked	Unchecked	Unchecked	Unchecked	Unchecked	Unchecked
						2013-04-12	0			No		Unchecked	Unchecked	Unchecked	Unchecked	Unchecked	Unchecked	Unchecked									Unchecked	Unchecked	Unchecked	Unchecked							Unchecked	Unchecked	Unchecked	Unchecked	Unchecked	Unchecked	Unchecked	Unchecked	Unchecked	Unchecked	Unchecked	Unchecked	Unchecked
						2013-05-12	0			No		Unchecked	Unchecked	Unchecked	Unchecked	Unchecked	Unchecked	Unchecked									Unchecked	Unchecked	Unchecked	Unchecked							Unchecked	Unchecked	Unchecked	Unchecked	Unchecked	Unchecked	Unchecked	Unchecked	Unchecked	Unchecked	Unchecked	Unchecked	Unchecked
						2013-06-12	0			No		Unchecked	Unchecked	Unchecked	Unchecked	Unchecked	Unchecked	Unchecked									Unchecked	Unchecked	Unchecked	Unchecked							Unchecked	Unchecked	Unchecked	Unchecked	Unchecked	Unchecked	Unchecked	Unchecked	Unchecked	Unchecked	Unchecked	Unchecked	Unchecked
						2013-07-12	0			No		Unchecked	Unchecked	Unchecked	Unchecked	Unchecked	Unchecked	Unchecked									Unchecked	Unchecked	Unchecked	Unchecked							Unchecked	Unchecked	Unchecked	Unchecked	Unchecked	Unchecked	Unchecked	Unchecked	Unchecked	Unchecked	Unchecked	Unchecked	Unchecked
						2013-08-12	0			No		Unchecked	Unchecked	Unchecked	Unchecked	Unchecked	Unchecked	Unchecked									Unchecked	Unchecked	Unchecked	Unchecked							Unchecked	Unchecked	Unchecked	Unchecked	Unchecked	Unchecked	Unchecked	Unchecked	Unchecked	Unchecked	Unchecked	Unchecked	Unchecked
37			39	Female
						2013-03-12	0			No		Unchecked	Unchecked	Unchecked	Unchecked	Unchecked	Unchecked	Unchecked									Unchecked	Unchecked	Unchecked	Unchecked							Unchecked	Unchecked	Unchecked	Unchecked	Unchecked	Unchecked	Unchecked	Unchecked	Unchecked	Unchecked	Unchecked	Unchecked	Unchecked
						2013-04-12	0			No		Unchecked	Unchecked	Unchecked	Unchecked	Unchecked	Unchecked	Unchecked									Unchecked	Unchecked	Unchecked	Unchecked							Unchecked	Unchecked	Unchecked	Unchecked	Unchecked	Unchecked	Unchecked	Unchecked	Unchecked	Unchecked	Unchecked	Unchecked	Unchecked
						2013-05-12	0			No		Unchecked	Unchecked	Unchecked	Unchecked	Unchecked	Unchecked	Unchecked									Unchecked	Unchecked	Unchecked	Unchecked							Unchecked	Unchecked	Unchecked	Unchecked	Unchecked	Unchecked	Unchecked	Unchecked	Unchecked	Unchecked	Unchecked	Unchecked	Unchecked
						2013-06-12	0			No		Unchecked	Unchecked	Unchecked	Unchecked	Unchecked	Unchecked	Unchecked									Unchecked	Unchecked	Unchecked	Unchecked							Unchecked	Unchecked	Unchecked	Unchecked	Unchecked	Unchecked	Unchecked	Unchecked	Unchecked	Unchecked	Unchecked	Unchecked	Unchecked
						2013-07-12	0			No		Unchecked	Unchecked	Unchecked	Unchecked	Unchecked	Unchecked	Unchecked									Unchecked	Unchecked	Unchecked	Unchecked							Unchecked	Unchecked	Unchecked	Unchecked	Unchecked	Unchecked	Unchecked	Unchecked	Unchecked	Unchecked	Unchecked	Unchecked	Unchecked
						2013-08-12	0			No		Unchecked	Unchecked	Unchecked	Unchecked	Unchecked	Unchecked	Unchecked									Unchecked	Unchecked	Unchecked	Unchecked							Unchecked	Unchecked	Unchecked	Unchecked	Unchecked	Unchecked	Unchecked	Unchecked	Unchecked	Unchecked	Unchecked	Unchecked	Unchecked
38			45	Female
						2013-03-12	0			No		Unchecked	Unchecked	Unchecked	Unchecked	Unchecked	Unchecked	Unchecked									Unchecked	Unchecked	Unchecked	Unchecked							Unchecked	Unchecked	Unchecked	Unchecked	Unchecked	Unchecked	Unchecked	Unchecked	Unchecked	Unchecked	Unchecked	Unchecked	Unchecked
						2013-04-12	0			No		Unchecked	Unchecked	Unchecked	Unchecked	Unchecked	Unchecked	Unchecked									Unchecked	Unchecked	Unchecked	Unchecked							Unchecked	Unchecked	Unchecked	Unchecked	Unchecked	Unchecked	Unchecked	Unchecked	Unchecked	Unchecked	Unchecked	Unchecked	Unchecked
						2013-05-12	0			No		Unchecked	Unchecked	Unchecked	Unchecked	Unchecked	Unchecked	Unchecked									Unchecked	Unchecked	Unchecked	Unchecked							Unchecked	Unchecked	Unchecked	Unchecked	Unchecked	Unchecked	Unchecked	Unchecked	Unchecked	Unchecked	Unchecked	Unchecked	Unchecked
						2013-06-12	0			No		Unchecked	Unchecked	Unchecked	Unchecked	Unchecked	Unchecked	Unchecked									Unchecked	Unchecked	Unchecked	Unchecked							Unchecked	Unchecked	Unchecked	Unchecked	Unchecked	Unchecked	Unchecked	Unchecked	Unchecked	Unchecked	Unchecked	Unchecked	Unchecked
						2013-07-12	0			No		Unchecked	Unchecked	Unchecked	Unchecked	Unchecked	Unchecked	Unchecked									Unchecked	Unchecked	Unchecked	Unchecked							Unchecked	Unchecked	Unchecked	Unchecked	Unchecked	Unchecked	Unchecked	Unchecked	Unchecked	Unchecked	Unchecked	Unchecked	Unchecked
						2013-08-12	0			No		Unchecked	Unchecked	Unchecked	Unchecked	Unchecked	Unchecked	Unchecked									Unchecked	Unchecked	Unchecked	Unchecked							Unchecked	Unchecked	Unchecked	Unchecked	Unchecked	Unchecked	Unchecked	Unchecked	Unchecked	Unchecked	Unchecked	Unchecked	Unchecked
39			48	Female
						2013-03-12	0			No		Unchecked	Unchecked	Unchecked	Unchecked	Unchecked	Unchecked	Unchecked									Unchecked	Unchecked	Unchecked	Unchecked							Unchecked	Unchecked	Unchecked	Unchecked	Unchecked	Unchecked	Unchecked	Unchecked	Unchecked	Unchecked	Unchecked	Unchecked	Unchecked
						2013-04-12	0			No		Unchecked	Unchecked	Unchecked	Unchecked	Unchecked	Unchecked	Unchecked									Unchecked	Unchecked	Unchecked	Unchecked							Unchecked	Unchecked	Unchecked	Unchecked	Unchecked	Unchecked	Unchecked	Unchecked	Unchecked	Unchecked	Unchecked	Unchecked	Unchecked
						2013-05-12	0			No		Unchecked	Unchecked	Unchecked	Unchecked	Unchecked	Unchecked	Unchecked									Unchecked	Unchecked	Unchecked	Unchecked							Unchecked	Unchecked	Unchecked	Unchecked	Unchecked	Unchecked	Unchecked	Unchecked	Unchecked	Unchecked	Unchecked	Unchecked	Unchecked
						2013-06-12	0			No		Unchecked	Unchecked	Unchecked	Unchecked	Unchecked	Unchecked	Unchecked									Unchecked	Unchecked	Unchecked	Unchecked							Unchecked	Unchecked	Unchecked	Unchecked	Unchecked	Unchecked	Unchecked	Unchecked	Unchecked	Unchecked	Unchecked	Unchecked	Unchecked
						2013-07-12	0			No		Unchecked	Unchecked	Unchecked	Unchecked	Unchecked	Unchecked	Unchecked									Unchecked	Unchecked	Unchecked	Unchecked							Unchecked	Unchecked	Unchecked	Unchecked	Unchecked	Unchecked	Unchecked	Unchecked	Unchecked	Unchecked	Unchecked	Unchecked	Unchecked
						2013-08-12	1	Exact date of fall unclear		Yes	Yes	Checked	Unchecked	Unchecked	Unchecked	Unchecked	Checked	Unchecked	to the knee					knee		No	Unchecked	Unchecked	Unchecked	Unchecked							Unchecked	Unchecked	Unchecked	Unchecked	Unchecked	Unchecked	Unchecked	Unchecked	Unchecked	Unchecked	Unchecked	Unchecked	Unchecked
40			31	Male
41			41	Male
42			36	Male
						2013-04-12	0			No		Unchecked	Unchecked	Unchecked	Unchecked	Unchecked	Unchecked	Unchecked									Unchecked	Unchecked	Unchecked	Unchecked							Unchecked	Unchecked	Unchecked	Unchecked	Unchecked	Unchecked	Unchecked	Unchecked	Unchecked	Unchecked	Unchecked	Unchecked	Unchecked
						2013-05-12	0			No		Unchecked	Unchecked	Unchecked	Unchecked	Unchecked	Unchecked	Unchecked									Unchecked	Unchecked	Unchecked	Unchecked							Unchecked	Unchecked	Unchecked	Unchecked	Unchecked	Unchecked	Unchecked	Unchecked	Unchecked	Unchecked	Unchecked	Unchecked	Unchecked
						2013-06-12	0			No		Unchecked	Unchecked	Unchecked	Unchecked	Unchecked	Unchecked	Unchecked									Unchecked	Unchecked	Unchecked	Unchecked							Unchecked	Unchecked	Unchecked	Unchecked	Unchecked	Unchecked	Unchecked	Unchecked	Unchecked	Unchecked	Unchecked	Unchecked	Unchecked
						2013-07-12	0			No		Unchecked	Unchecked	Unchecked	Unchecked	Unchecked	Unchecked	Unchecked									Unchecked	Unchecked	Unchecked	Unchecked							Unchecked	Unchecked	Unchecked	Unchecked	Unchecked	Unchecked	Unchecked	Unchecked	Unchecked	Unchecked	Unchecked	Unchecked	Unchecked
						2013-08-12	0			No		Unchecked	Unchecked	Unchecked	Unchecked	Unchecked	Unchecked	Unchecked									Unchecked	Unchecked	Unchecked	Unchecked							Unchecked	Unchecked	Unchecked	Unchecked	Unchecked	Unchecked	Unchecked	Unchecked	Unchecked	Unchecked	Unchecked	Unchecked	Unchecked
						2013-10-12	0			No		Unchecked	Unchecked	Unchecked	Unchecked	Unchecked	Unchecked	Unchecked									Unchecked	Unchecked	Unchecked	Unchecked							Unchecked	Unchecked	Unchecked	Unchecked	Unchecked	Unchecked	Unchecked	Unchecked	Unchecked	Unchecked	Unchecked	Unchecked	Unchecked
43			40	Female
						2013-05-12	0			No		Unchecked	Unchecked	Unchecked	Unchecked	Unchecked	Unchecked	Unchecked									Unchecked	Unchecked	Unchecked	Unchecked							Unchecked	Unchecked	Unchecked	Unchecked	Unchecked	Unchecked	Unchecked	Unchecked	Unchecked	Unchecked	Unchecked	Unchecked	Unchecked
						2013-06-12	0			No		Unchecked	Unchecked	Unchecked	Unchecked	Unchecked	Unchecked	Unchecked									Unchecked	Unchecked	Unchecked	Unchecked							Unchecked	Unchecked	Unchecked	Unchecked	Unchecked	Unchecked	Unchecked	Unchecked	Unchecked	Unchecked	Unchecked	Unchecked	Unchecked
						2013-07-12	0			No		Unchecked	Unchecked	Unchecked	Unchecked	Unchecked	Unchecked	Unchecked									Unchecked	Unchecked	Unchecked	Unchecked							Unchecked	Unchecked	Unchecked	Unchecked	Unchecked	Unchecked	Unchecked	Unchecked	Unchecked	Unchecked	Unchecked	Unchecked	Unchecked
						2013-08-12	1	103		Yes	Yes	Checked	Unchecked	Unchecked	Unchecked	Unchecked	Unchecked	Unchecked	Bruise on knee							No	Unchecked	Unchecked	Unchecked	Unchecked							Unchecked	Unchecked	Unchecked	Unchecked	Unchecked	Unchecked	Unchecked	Unchecked	Unchecked	Unchecked	Unchecked	Unchecked	Unchecked
						2013-09-12	0			No		Unchecked	Unchecked	Unchecked	Unchecked	Unchecked	Unchecked	Unchecked									Unchecked	Unchecked	Unchecked	Unchecked							Unchecked	Unchecked	Unchecked	Unchecked	Unchecked	Unchecked	Unchecked	Unchecked	Unchecked	Unchecked	Unchecked	Unchecked	Unchecked
						2013-10-12	0			No		Unchecked	Unchecked	Unchecked	Unchecked	Unchecked	Unchecked	Unchecked									Unchecked	Unchecked	Unchecked	Unchecked							Unchecked	Unchecked	Unchecked	Unchecked	Unchecked	Unchecked	Unchecked	Unchecked	Unchecked	Unchecked	Unchecked	Unchecked	Unchecked
44			47	Male
						2013-05-12	0			No		Unchecked	Unchecked	Unchecked	Unchecked	Unchecked	Unchecked	Unchecked									Unchecked	Unchecked	Unchecked	Unchecked							Unchecked	Unchecked	Unchecked	Unchecked	Unchecked	Unchecked	Unchecked	Unchecked	Unchecked	Unchecked	Unchecked	Unchecked	Unchecked
						2013-06-12	0			No		Unchecked	Unchecked	Unchecked	Unchecked	Unchecked	Unchecked	Unchecked									Unchecked	Unchecked	Unchecked	Unchecked							Unchecked	Unchecked	Unchecked	Unchecked	Unchecked	Unchecked	Unchecked	Unchecked	Unchecked	Unchecked	Unchecked	Unchecked	Unchecked
						2013-07-12	0			No		Unchecked	Unchecked	Unchecked	Unchecked	Unchecked	Unchecked	Unchecked									Unchecked	Unchecked	Unchecked	Unchecked							Unchecked	Unchecked	Unchecked	Unchecked	Unchecked	Unchecked	Unchecked	Unchecked	Unchecked	Unchecked	Unchecked	Unchecked	Unchecked
						2013-08-12	0			No		Unchecked	Unchecked	Unchecked	Unchecked	Unchecked	Unchecked	Unchecked									Unchecked	Unchecked	Unchecked	Unchecked							Unchecked	Unchecked	Unchecked	Unchecked	Unchecked	Unchecked	Unchecked	Unchecked	Unchecked	Unchecked	Unchecked	Unchecked	Unchecked
						2013-09-12	0			No		Unchecked	Unchecked	Unchecked	Unchecked	Unchecked	Unchecked	Unchecked									Unchecked	Unchecked	Unchecked	Unchecked							Unchecked	Unchecked	Unchecked	Unchecked	Unchecked	Unchecked	Unchecked	Unchecked	Unchecked	Unchecked	Unchecked	Unchecked	Unchecked
						2013-10-12	0			No		Unchecked	Unchecked	Unchecked	Unchecked	Unchecked	Unchecked	Unchecked									Unchecked	Unchecked	Unchecked	Unchecked							Unchecked	Unchecked	Unchecked	Unchecked	Unchecked	Unchecked	Unchecked	Unchecked	Unchecked	Unchecked	Unchecked	Unchecked	Unchecked
45			49	Female
						2013-05-12	0			No		Unchecked	Unchecked	Unchecked	Unchecked	Unchecked	Unchecked	Unchecked									Unchecked	Unchecked	Unchecked	Unchecked							Unchecked	Unchecked	Unchecked	Unchecked	Unchecked	Unchecked	Unchecked	Unchecked	Unchecked	Unchecked	Unchecked	Unchecked	Unchecked
						2013-06-12	0			No		Unchecked	Unchecked	Unchecked	Unchecked	Unchecked	Unchecked	Unchecked									Unchecked	Unchecked	Unchecked	Unchecked							Unchecked	Unchecked	Unchecked	Unchecked	Unchecked	Unchecked	Unchecked	Unchecked	Unchecked	Unchecked	Unchecked	Unchecked	Unchecked
						2013-07-12	0			No		Unchecked	Unchecked	Unchecked	Unchecked	Unchecked	Unchecked	Unchecked									Unchecked	Unchecked	Unchecked	Unchecked							Unchecked	Unchecked	Unchecked	Unchecked	Unchecked	Unchecked	Unchecked	Unchecked	Unchecked	Unchecked	Unchecked	Unchecked	Unchecked
						2013-08-12	0			No		Unchecked	Unchecked	Unchecked	Unchecked	Unchecked	Unchecked	Unchecked									Unchecked	Unchecked	Unchecked	Unchecked							Unchecked	Unchecked	Unchecked	Unchecked	Unchecked	Unchecked	Unchecked	Unchecked	Unchecked	Unchecked	Unchecked	Unchecked	Unchecked
						2013-09-12	0			No		Unchecked	Unchecked	Unchecked	Unchecked	Unchecked	Unchecked	Unchecked									Unchecked	Unchecked	Unchecked	Unchecked							Unchecked	Unchecked	Unchecked	Unchecked	Unchecked	Unchecked	Unchecked	Unchecked	Unchecked	Unchecked	Unchecked	Unchecked	Unchecked
						2013-10-12	0			No		Unchecked	Unchecked	Unchecked	Unchecked	Unchecked	Unchecked	Unchecked									Unchecked	Unchecked	Unchecked	Unchecked							Unchecked	Unchecked	Unchecked	Unchecked	Unchecked	Unchecked	Unchecked	Unchecked	Unchecked	Unchecked	Unchecked	Unchecked	Unchecked
46			38	Female
						2013-06-12	0			No		Unchecked	Unchecked	Unchecked	Unchecked	Unchecked	Unchecked	Unchecked									Unchecked	Unchecked	Unchecked	Unchecked							Unchecked	Unchecked	Unchecked	Unchecked	Unchecked	Unchecked	Unchecked	Unchecked	Unchecked	Unchecked	Unchecked	Unchecked	Unchecked
						2013-07-12	0			No		Unchecked	Unchecked	Unchecked	Unchecked	Unchecked	Unchecked	Unchecked									Unchecked	Unchecked	Unchecked	Unchecked							Unchecked	Unchecked	Unchecked	Unchecked	Unchecked	Unchecked	Unchecked	Unchecked	Unchecked	Unchecked	Unchecked	Unchecked	Unchecked
						2013-08-12	0			No		Unchecked	Unchecked	Unchecked	Unchecked	Unchecked	Unchecked	Unchecked									Unchecked	Unchecked	Unchecked	Unchecked							Unchecked	Unchecked	Unchecked	Unchecked	Unchecked	Unchecked	Unchecked	Unchecked	Unchecked	Unchecked	Unchecked	Unchecked	Unchecked
						2013-09-12	0			No		Unchecked	Unchecked	Unchecked	Unchecked	Unchecked	Unchecked	Unchecked									Unchecked	Unchecked	Unchecked	Unchecked							Unchecked	Unchecked	Unchecked	Unchecked	Unchecked	Unchecked	Unchecked	Unchecked	Unchecked	Unchecked	Unchecked	Unchecked	Unchecked
						2013-10-12	0			No		Unchecked	Unchecked	Unchecked	Unchecked	Unchecked	Unchecked	Unchecked									Unchecked	Unchecked	Unchecked	Unchecked							Unchecked	Unchecked	Unchecked	Unchecked	Unchecked	Unchecked	Unchecked	Unchecked	Unchecked	Unchecked	Unchecked	Unchecked	Unchecked
						2013-11-12	0			No		Unchecked	Unchecked	Unchecked	Unchecked	Unchecked	Unchecked	Unchecked									Unchecked	Unchecked	Unchecked	Unchecked							Unchecked	Unchecked	Unchecked	Unchecked	Unchecked	Unchecked	Unchecked	Unchecked	Unchecked	Unchecked	Unchecked	Unchecked	Unchecked
47			40	Female
48			49	Female
						2013-07-12	0			No		Unchecked	Unchecked	Unchecked	Unchecked	Unchecked	Unchecked	Unchecked									Unchecked	Unchecked	Unchecked	Unchecked							Unchecked	Unchecked	Unchecked	Unchecked	Unchecked	Unchecked	Unchecked	Unchecked	Unchecked	Unchecked	Unchecked	Unchecked	Unchecked
						2013-08-12	0			Yes	Yes	Checked	Unchecked	Unchecked	Checked	Unchecked	Checked	Unchecked	left ankle area			left ankle acute sprain		left ankle sore		Yes	Checked	Checked	Unchecked	Unchecked	1	24 proposed	Physical Therapist				Unchecked	Unchecked	Unchecked	Unchecked	Unchecked	Unchecked	Unchecked	Unchecked	Unchecked	Unchecked	Unchecked	Unchecked	Unchecked
						2013-09-12	0			No		Unchecked	Unchecked	Unchecked	Unchecked	Unchecked	Unchecked	Unchecked									Unchecked	Unchecked	Unchecked	Unchecked							Unchecked	Unchecked	Unchecked	Unchecked	Unchecked	Unchecked	Unchecked	Unchecked	Unchecked	Unchecked	Unchecked	Unchecked	Unchecked
						2013-10-12	0			No		Unchecked	Unchecked	Unchecked	Unchecked	Unchecked	Unchecked	Unchecked									Unchecked	Unchecked	Unchecked	Unchecked							Unchecked	Unchecked	Unchecked	Unchecked	Unchecked	Unchecked	Unchecked	Unchecked	Unchecked	Unchecked	Unchecked	Unchecked	Unchecked
						2013-11-12	0			No		Unchecked	Unchecked	Unchecked	Unchecked	Unchecked	Unchecked	Unchecked									Unchecked	Unchecked	Unchecked	Unchecked							Unchecked	Unchecked	Unchecked	Unchecked	Unchecked	Unchecked	Unchecked	Unchecked	Unchecked	Unchecked	Unchecked	Unchecked	Unchecked
						2013-12-12	0			No		Unchecked	Unchecked	Unchecked	Unchecked	Unchecked	Unchecked	Unchecked									Unchecked	Unchecked	Unchecked	Unchecked							Unchecked	Unchecked	Unchecked	Unchecked	Unchecked	Unchecked	Unchecked	Unchecked	Unchecked	Unchecked	Unchecked	Unchecked	Unchecked
49			44	Female
						2013-12-12	0			No		Unchecked	Unchecked	Unchecked	Unchecked	Unchecked	Unchecked	Unchecked									Unchecked	Unchecked	Unchecked	Unchecked							Unchecked	Unchecked	Unchecked	Unchecked	Unchecked	Unchecked	Unchecked	Unchecked	Unchecked	Unchecked	Unchecked	Unchecked	Unchecked
						2013-01-13	1	60		Yes	Yes	Unchecked	Unchecked	Unchecked	Checked	Unchecked	Unchecked	Unchecked				Right quadricep area				No	Unchecked	Unchecked	Unchecked	Unchecked							Unchecked	Unchecked	Unchecked	Unchecked	Unchecked	Unchecked	Unchecked	Unchecked	Unchecked	Unchecked	Unchecked	Unchecked	Unchecked
						2013-02-13	0			No		Unchecked	Unchecked	Unchecked	Unchecked	Unchecked	Unchecked	Unchecked									Unchecked	Unchecked	Unchecked	Unchecked							Unchecked	Unchecked	Unchecked	Unchecked	Unchecked	Unchecked	Unchecked	Unchecked	Unchecked	Unchecked	Unchecked	Unchecked	Unchecked
						2013-03-13	0			No		Unchecked	Unchecked	Unchecked	Unchecked	Unchecked	Unchecked	Unchecked									Unchecked	Unchecked	Unchecked	Unchecked							Unchecked	Unchecked	Unchecked	Unchecked	Unchecked	Unchecked	Unchecked	Unchecked	Unchecked	Unchecked	Unchecked	Unchecked	Unchecked
						2013-04-13	0			No		Unchecked	Unchecked	Unchecked	Unchecked	Unchecked	Unchecked	Unchecked									Unchecked	Unchecked	Unchecked	Unchecked							Unchecked	Unchecked	Unchecked	Unchecked	Unchecked	Unchecked	Unchecked	Unchecked	Unchecked	Unchecked	Unchecked	Unchecked	Unchecked
						2013-05-13	0			No		Unchecked	Unchecked	Unchecked	Unchecked	Unchecked	Unchecked	Unchecked									Unchecked	Unchecked	Unchecked	Unchecked							Unchecked	Unchecked	Unchecked	Unchecked	Unchecked	Unchecked	Unchecked	Unchecked	Unchecked	Unchecked	Unchecked	Unchecked	Unchecked
50			49	Female
						2013-12-12	0			No		Unchecked	Unchecked	Unchecked	Unchecked	Unchecked	Unchecked	Unchecked									Unchecked	Unchecked	Unchecked	Unchecked							Unchecked	Unchecked	Unchecked	Unchecked	Unchecked	Unchecked	Unchecked	Unchecked	Unchecked	Unchecked	Unchecked	Unchecked	Unchecked
						2013-01-13	0			No		Unchecked	Unchecked	Unchecked	Unchecked	Unchecked	Unchecked	Unchecked									Unchecked	Unchecked	Unchecked	Unchecked							Unchecked	Unchecked	Unchecked	Unchecked	Unchecked	Unchecked	Unchecked	Unchecked	Unchecked	Unchecked	Unchecked	Unchecked	Unchecked
						2013-02-13	0			No		Unchecked	Unchecked	Unchecked	Unchecked	Unchecked	Unchecked	Unchecked									Unchecked	Unchecked	Unchecked	Unchecked							Unchecked	Unchecked	Unchecked	Unchecked	Unchecked	Unchecked	Unchecked	Unchecked	Unchecked	Unchecked	Unchecked	Unchecked	Unchecked
						2013-03-13	0			No		Unchecked	Unchecked	Unchecked	Unchecked	Unchecked	Unchecked	Unchecked									Unchecked	Unchecked	Unchecked	Unchecked							Unchecked	Unchecked	Unchecked	Unchecked	Unchecked	Unchecked	Unchecked	Unchecked	Unchecked	Unchecked	Unchecked	Unchecked	Unchecked
						2013-04-13	0			No		Unchecked	Unchecked	Unchecked	Unchecked	Unchecked	Unchecked	Unchecked									Unchecked	Unchecked	Unchecked	Unchecked							Unchecked	Unchecked	Unchecked	Unchecked	Unchecked	Unchecked	Unchecked	Unchecked	Unchecked	Unchecked	Unchecked	Unchecked	Unchecked
						2013-05-13	0			No		Unchecked	Unchecked	Unchecked	Unchecked	Unchecked	Unchecked	Unchecked									Unchecked	Unchecked	Unchecked	Unchecked							Unchecked	Unchecked	Unchecked	Unchecked	Unchecked	Unchecked	Unchecked	Unchecked	Unchecked	Unchecked	Unchecked	Unchecked	Unchecked
51			41	Female
						2013-12-12	0			No		Unchecked	Unchecked	Unchecked	Unchecked	Unchecked	Unchecked	Unchecked									Unchecked	Unchecked	Unchecked	Unchecked							Unchecked	Unchecked	Unchecked	Unchecked	Unchecked	Unchecked	Unchecked	Unchecked	Unchecked	Unchecked	Unchecked	Unchecked	Unchecked
						2013-01-13	0			No		Unchecked	Unchecked	Unchecked	Unchecked	Unchecked	Unchecked	Unchecked									Unchecked	Unchecked	Unchecked	Unchecked							Unchecked	Unchecked	Unchecked	Unchecked	Unchecked	Unchecked	Unchecked	Unchecked	Unchecked	Unchecked	Unchecked	Unchecked	Unchecked
						2013-02-13	0			No		Unchecked	Unchecked	Unchecked	Unchecked	Unchecked	Unchecked	Unchecked									Unchecked	Unchecked	Unchecked	Unchecked							Unchecked	Unchecked	Unchecked	Unchecked	Unchecked	Unchecked	Unchecked	Unchecked	Unchecked	Unchecked	Unchecked	Unchecked	Unchecked
						2013-03-13	0			No		Unchecked	Unchecked	Unchecked	Unchecked	Unchecked	Unchecked	Unchecked									Unchecked	Unchecked	Unchecked	Unchecked							Unchecked	Unchecked	Unchecked	Unchecked	Unchecked	Unchecked	Unchecked	Unchecked	Unchecked	Unchecked	Unchecked	Unchecked	Unchecked
						2013-04-13	0			No		Unchecked	Unchecked	Unchecked	Unchecked	Unchecked	Unchecked	Unchecked									Unchecked	Unchecked	Unchecked	Unchecked							Unchecked	Unchecked	Unchecked	Unchecked	Unchecked	Unchecked	Unchecked	Unchecked	Unchecked	Unchecked	Unchecked	Unchecked	Unchecked
						2013-05-13	0			No		Unchecked	Unchecked	Unchecked	Unchecked	Unchecked	Unchecked	Unchecked									Unchecked	Unchecked	Unchecked	Unchecked							Unchecked	Unchecked	Unchecked	Unchecked	Unchecked	Unchecked	Unchecked	Unchecked	Unchecked	Unchecked	Unchecked	Unchecked	Unchecked
52			45	Female
						2013-12-12	0			No		Unchecked	Unchecked	Unchecked	Unchecked	Unchecked	Unchecked	Unchecked									Unchecked	Unchecked	Unchecked	Unchecked							Unchecked	Unchecked	Unchecked	Unchecked	Unchecked	Unchecked	Unchecked	Unchecked	Unchecked	Unchecked	Unchecked	Unchecked	Unchecked
						2013-01-13	0			No		Unchecked	Unchecked	Unchecked	Unchecked	Unchecked	Unchecked	Unchecked									Unchecked	Unchecked	Unchecked	Unchecked							Unchecked	Unchecked	Unchecked	Unchecked	Unchecked	Unchecked	Unchecked	Unchecked	Unchecked	Unchecked	Unchecked	Unchecked	Unchecked
						2013-02-13	0			No		Unchecked	Unchecked	Unchecked	Unchecked	Unchecked	Unchecked	Unchecked									Unchecked	Unchecked	Unchecked	Unchecked							Unchecked	Unchecked	Unchecked	Unchecked	Unchecked	Unchecked	Unchecked	Unchecked	Unchecked	Unchecked	Unchecked	Unchecked	Unchecked
						2013-03-13	0			No		Unchecked	Unchecked	Unchecked	Unchecked	Unchecked	Unchecked	Unchecked									Unchecked	Unchecked	Unchecked	Unchecked							Unchecked	Unchecked	Unchecked	Unchecked	Unchecked	Unchecked	Unchecked	Unchecked	Unchecked	Unchecked	Unchecked	Unchecked	Unchecked
						2013-04-13	0			No		Unchecked	Unchecked	Unchecked	Unchecked	Unchecked	Unchecked	Unchecked									Unchecked	Unchecked	Unchecked	Unchecked							Unchecked	Unchecked	Unchecked	Unchecked	Unchecked	Unchecked	Unchecked	Unchecked	Unchecked	Unchecked	Unchecked	Unchecked	Unchecked
						2013-05-13	0			No		Unchecked	Unchecked	Unchecked	Unchecked	Unchecked	Unchecked	Unchecked									Unchecked	Unchecked	Unchecked	Unchecked							Unchecked	Unchecked	Unchecked	Unchecked	Unchecked	Unchecked	Unchecked	Unchecked	Unchecked	Unchecked	Unchecked	Unchecked	Unchecked
53			42	Female
						2013-02-13	0			No		Unchecked	Unchecked	Unchecked	Unchecked	Unchecked	Unchecked	Unchecked									Unchecked	Unchecked	Unchecked	Unchecked							Unchecked	Unchecked	Unchecked	Unchecked	Unchecked	Unchecked	Unchecked	Unchecked	Unchecked	Unchecked	Unchecked	Unchecked	Unchecked
						2013-03-13	0			No		Unchecked	Unchecked	Unchecked	Unchecked	Unchecked	Unchecked	Unchecked									Unchecked	Unchecked	Unchecked	Unchecked							Unchecked	Unchecked	Unchecked	Unchecked	Unchecked	Unchecked	Unchecked	Unchecked	Unchecked	Unchecked	Unchecked	Unchecked	Unchecked
						2013-04-13	0			No		Unchecked	Unchecked	Unchecked	Unchecked	Unchecked	Unchecked	Unchecked									Unchecked	Unchecked	Unchecked	Unchecked							Unchecked	Unchecked	Unchecked	Unchecked	Unchecked	Unchecked	Unchecked	Unchecked	Unchecked	Unchecked	Unchecked	Unchecked	Unchecked
						2013-05-13	0			No		Unchecked	Unchecked	Unchecked	Unchecked	Unchecked	Unchecked	Unchecked									Unchecked	Unchecked	Unchecked	Unchecked							Unchecked	Unchecked	Unchecked	Unchecked	Unchecked	Unchecked	Unchecked	Unchecked	Unchecked	Unchecked	Unchecked	Unchecked	Unchecked
						2013-06-13	0			No		Unchecked	Unchecked	Unchecked	Unchecked	Unchecked	Unchecked	Unchecked									Unchecked	Unchecked	Unchecked	Unchecked							Unchecked	Unchecked	Unchecked	Unchecked	Unchecked	Unchecked	Unchecked	Unchecked	Unchecked	Unchecked	Unchecked	Unchecked	Unchecked
						2013-07-13	0			No		Unchecked	Unchecked	Unchecked	Unchecked	Unchecked	Unchecked	Unchecked									Unchecked	Unchecked	Unchecked	Unchecked							Unchecked	Unchecked	Unchecked	Unchecked	Unchecked	Unchecked	Unchecked	Unchecked	Unchecked	Unchecked	Unchecked	Unchecked	Unchecked
54			41	Female
						2013-01-13	0			No		Unchecked	Unchecked	Unchecked	Unchecked	Unchecked	Unchecked	Unchecked									Unchecked	Unchecked	Unchecked	Unchecked							Unchecked	Unchecked	Unchecked	Unchecked	Unchecked	Unchecked	Unchecked	Unchecked	Unchecked	Unchecked	Unchecked	Unchecked	Unchecked
						2013-02-13	0			No		Unchecked	Unchecked	Unchecked	Unchecked	Unchecked	Unchecked	Unchecked									Unchecked	Unchecked	Unchecked	Unchecked							Unchecked	Unchecked	Unchecked	Unchecked	Unchecked	Unchecked	Unchecked	Unchecked	Unchecked	Unchecked	Unchecked	Unchecked	Unchecked
						2013-03-13	1	86		Yes	No	Unchecked	Unchecked	Unchecked	Unchecked	Unchecked	Unchecked	Unchecked								No	Unchecked	Unchecked	Unchecked	Unchecked							Unchecked	Unchecked	Unchecked	Unchecked	Unchecked	Unchecked	Unchecked	Unchecked	Unchecked	Unchecked	Unchecked	Unchecked	Checked
						2013-04-13	0			No		Unchecked	Unchecked	Unchecked	Unchecked	Unchecked	Unchecked	Unchecked									Unchecked	Unchecked	Unchecked	Unchecked							Unchecked	Unchecked	Unchecked	Unchecked	Unchecked	Unchecked	Unchecked	Unchecked	Unchecked	Unchecked	Unchecked	Unchecked	Unchecked
						2013-05-13	0			No		Unchecked	Unchecked	Unchecked	Unchecked	Unchecked	Unchecked	Unchecked									Unchecked	Unchecked	Unchecked	Unchecked							Unchecked	Unchecked	Unchecked	Unchecked	Unchecked	Unchecked	Unchecked	Unchecked	Unchecked	Unchecked	Unchecked	Unchecked	Unchecked
						2013-06-13	0			No		Unchecked	Unchecked	Unchecked	Unchecked	Unchecked	Unchecked	Unchecked									Unchecked	Unchecked	Unchecked	Unchecked							Unchecked	Unchecked	Unchecked	Unchecked	Unchecked	Unchecked	Unchecked	Unchecked	Unchecked	Unchecked	Unchecked	Unchecked	Unchecked
55			45	Female
56			42	Male
						2013-02-13	0			No		Unchecked	Unchecked	Unchecked	Unchecked	Unchecked	Unchecked	Unchecked									Unchecked	Unchecked	Unchecked	Unchecked							Unchecked	Unchecked	Unchecked	Unchecked	Unchecked	Unchecked	Unchecked	Unchecked	Unchecked	Unchecked	Unchecked	Unchecked	Unchecked
						2013-03-13	0			No		Unchecked	Unchecked	Unchecked	Unchecked	Unchecked	Unchecked	Unchecked									Unchecked	Unchecked	Unchecked	Unchecked							Unchecked	Unchecked	Unchecked	Unchecked	Unchecked	Unchecked	Unchecked	Unchecked	Unchecked	Unchecked	Unchecked	Unchecked	Unchecked
						2013-04-13	0			No		Unchecked	Unchecked	Unchecked	Unchecked	Unchecked	Unchecked	Unchecked									Unchecked	Unchecked	Unchecked	Unchecked							Unchecked	Unchecked	Unchecked	Unchecked	Unchecked	Unchecked	Unchecked	Unchecked	Unchecked	Unchecked	Unchecked	Unchecked	Unchecked
						2013-05-13	0			No		Unchecked	Unchecked	Unchecked	Unchecked	Unchecked	Unchecked	Unchecked									Unchecked	Unchecked	Unchecked	Unchecked							Unchecked	Unchecked	Unchecked	Unchecked	Unchecked	Unchecked	Unchecked	Unchecked	Unchecked	Unchecked	Unchecked	Unchecked	Unchecked
						2013-06-13	0			No		Unchecked	Unchecked	Unchecked	Unchecked	Unchecked	Unchecked	Unchecked									Unchecked	Unchecked	Unchecked	Unchecked							Unchecked	Unchecked	Unchecked	Unchecked	Unchecked	Unchecked	Unchecked	Unchecked	Unchecked	Unchecked	Unchecked	Unchecked	Unchecked
						2013-07-13	0			No		Unchecked	Unchecked	Unchecked	Unchecked	Unchecked	Unchecked	Unchecked									Unchecked	Unchecked	Unchecked	Unchecked							Unchecked	Unchecked	Unchecked	Unchecked	Unchecked	Unchecked	Unchecked	Unchecked	Unchecked	Unchecked	Unchecked	Unchecked	Unchecked
57			44	Female
						2013-03-13	2	16	16	Yes	No	Unchecked	Unchecked	Unchecked	Unchecked	Unchecked	Unchecked	Unchecked								No	Unchecked	Unchecked	Unchecked	Unchecked							Unchecked	Unchecked	Unchecked	Unchecked	Unchecked	Unchecked	Unchecked	Unchecked	Unchecked	Unchecked	Unchecked	Unchecked	Checked
						2013-04-13	0			No		Unchecked	Unchecked	Unchecked	Unchecked	Unchecked	Unchecked	Unchecked									Unchecked	Unchecked	Unchecked	Unchecked							Unchecked	Unchecked	Unchecked	Unchecked	Unchecked	Unchecked	Unchecked	Unchecked	Unchecked	Unchecked	Unchecked	Unchecked	Unchecked
						2013-05-13	0			No		Unchecked	Unchecked	Unchecked	Unchecked	Unchecked	Unchecked	Unchecked									Unchecked	Unchecked	Unchecked	Unchecked							Unchecked	Unchecked	Unchecked	Unchecked	Unchecked	Unchecked	Unchecked	Unchecked	Unchecked	Unchecked	Unchecked	Unchecked	Unchecked
						2013-06-13	0			No		Unchecked	Unchecked	Unchecked	Unchecked	Unchecked	Unchecked	Unchecked									Unchecked	Unchecked	Unchecked	Unchecked							Unchecked	Unchecked	Unchecked	Unchecked	Unchecked	Unchecked	Unchecked	Unchecked	Unchecked	Unchecked	Unchecked	Unchecked	Unchecked
						2013-07-13	0			No		Unchecked	Unchecked	Unchecked	Unchecked	Unchecked	Unchecked	Unchecked									Unchecked	Unchecked	Unchecked	Unchecked							Unchecked	Unchecked	Unchecked	Unchecked	Unchecked	Unchecked	Unchecked	Unchecked	Unchecked	Unchecked	Unchecked	Unchecked	Unchecked
						2013-07-13	0			No		Unchecked	Unchecked	Unchecked	Unchecked	Unchecked	Unchecked	Unchecked									Unchecked	Unchecked	Unchecked	Unchecked							Unchecked	Unchecked	Unchecked	Unchecked	Unchecked	Unchecked	Unchecked	Unchecked	Unchecked	Unchecked	Unchecked	Unchecked	Unchecked
58			45	Female
						2013-03-13	0			No		Unchecked	Unchecked	Unchecked	Unchecked	Unchecked	Unchecked	Unchecked									Unchecked	Unchecked	Unchecked	Unchecked							Unchecked	Unchecked	Unchecked	Unchecked	Unchecked	Unchecked	Unchecked	Unchecked	Unchecked	Unchecked	Unchecked	Unchecked	Unchecked
						2013-04-13	0			No		Unchecked	Unchecked	Unchecked	Unchecked	Unchecked	Unchecked	Unchecked									Unchecked	Unchecked	Unchecked	Unchecked							Unchecked	Unchecked	Unchecked	Unchecked	Unchecked	Unchecked	Unchecked	Unchecked	Unchecked	Unchecked	Unchecked	Unchecked	Unchecked
						2013-05-13	0			No		Unchecked	Unchecked	Unchecked	Unchecked	Unchecked	Unchecked	Unchecked									Unchecked	Unchecked	Unchecked	Unchecked							Unchecked	Unchecked	Unchecked	Unchecked	Unchecked	Unchecked	Unchecked	Unchecked	Unchecked	Unchecked	Unchecked	Unchecked	Unchecked
						2013-06-13	0			No		Unchecked	Unchecked	Unchecked	Unchecked	Unchecked	Unchecked	Unchecked									Unchecked	Unchecked	Unchecked	Unchecked							Unchecked	Unchecked	Unchecked	Unchecked	Unchecked	Unchecked	Unchecked	Unchecked	Unchecked	Unchecked	Unchecked	Unchecked	Unchecked
						2013-07-13	0			No		Unchecked	Unchecked	Unchecked	Unchecked	Unchecked	Unchecked	Unchecked									Unchecked	Unchecked	Unchecked	Unchecked							Unchecked	Unchecked	Unchecked	Unchecked	Unchecked	Unchecked	Unchecked	Unchecked	Unchecked	Unchecked	Unchecked	Unchecked	Unchecked
						2013-08-13	0			No		Unchecked	Unchecked	Unchecked	Unchecked	Unchecked	Unchecked	Unchecked									Unchecked	Unchecked	Unchecked	Unchecked							Unchecked	Unchecked	Unchecked	Unchecked	Unchecked	Unchecked	Unchecked	Unchecked	Unchecked	Unchecked	Unchecked	Unchecked	Unchecked
101	1998-02-01	2.5	50	Male	RRMS
						2013-02-11	0			No		Unchecked	Unchecked	Unchecked	Unchecked	Unchecked	Unchecked	Unchecked									Unchecked	Unchecked	Unchecked	Unchecked							Unchecked	Unchecked	Unchecked	Unchecked	Unchecked	Unchecked	Unchecked	Unchecked	Unchecked	Unchecked	Unchecked	Unchecked	Unchecked
						2013-03-11	1	28		Yes	Yes	Checked	Checked	Unchecked	Checked	Unchecked	Unchecked	Unchecked	hip and butt	graze on hip		strain to right foot				No	Unchecked	Unchecked	Unchecked	Unchecked							Checked	Unchecked	Unchecked	Checked	Unchecked	Unchecked	Unchecked	Unchecked	Unchecked	Unchecked	Unchecked	Unchecked	Unchecked
						2013-04-11	0			No		Unchecked	Unchecked	Unchecked	Unchecked	Unchecked	Unchecked	Unchecked									Unchecked	Unchecked	Unchecked	Unchecked							Unchecked	Unchecked	Unchecked	Unchecked	Unchecked	Unchecked	Unchecked	Unchecked	Unchecked	Unchecked	Unchecked	Unchecked	Unchecked
						2013-05-11	0			No		Unchecked	Unchecked	Unchecked	Unchecked	Unchecked	Unchecked	Unchecked									Unchecked	Unchecked	Unchecked	Unchecked							Unchecked	Unchecked	Unchecked	Unchecked	Unchecked	Unchecked	Unchecked	Unchecked	Unchecked	Unchecked	Unchecked	Unchecked	Unchecked
						2013-06-11	0			No		Unchecked	Unchecked	Unchecked	Unchecked	Unchecked	Unchecked	Unchecked									Unchecked	Unchecked	Unchecked	Unchecked							Unchecked	Unchecked	Unchecked	Unchecked	Unchecked	Unchecked	Unchecked	Unchecked	Unchecked	Unchecked	Unchecked	Unchecked	Unchecked
						2013-07-11	0			No		Unchecked	Unchecked	Unchecked	Unchecked	Unchecked	Unchecked	Unchecked									Unchecked	Unchecked	Unchecked	Unchecked							Unchecked	Unchecked	Unchecked	Unchecked	Unchecked	Unchecked	Unchecked	Unchecked	Unchecked	Unchecked	Unchecked	Unchecked	Unchecked
102	2003-07-01	0	45	Female	RRMS
						2013-02-11	1	9		Yes	No	Unchecked	Unchecked	Unchecked	Unchecked	Unchecked	Unchecked	Unchecked								No	Unchecked	Unchecked	Unchecked	Unchecked							Unchecked	Unchecked	Unchecked	Unchecked	Unchecked	Unchecked	Unchecked	Unchecked	Unchecked	Unchecked	Unchecked	Unchecked	Unchecked
						2013-03-11	0			No		Unchecked	Unchecked	Unchecked	Unchecked	Unchecked	Unchecked	Unchecked									Unchecked	Unchecked	Unchecked	Unchecked							Unchecked	Unchecked	Unchecked	Unchecked	Unchecked	Unchecked	Unchecked	Unchecked	Unchecked	Unchecked	Unchecked	Unchecked	Unchecked
						2013-04-11	0			No		Unchecked	Unchecked	Unchecked	Unchecked	Unchecked	Unchecked	Unchecked									Unchecked	Unchecked	Unchecked	Unchecked							Unchecked	Unchecked	Unchecked	Unchecked	Unchecked	Unchecked	Unchecked	Unchecked	Unchecked	Unchecked	Unchecked	Unchecked	Unchecked
						2013-05-11	0			No		Unchecked	Unchecked	Unchecked	Unchecked	Unchecked	Unchecked	Unchecked									Unchecked	Unchecked	Unchecked	Unchecked							Unchecked	Unchecked	Unchecked	Unchecked	Unchecked	Unchecked	Unchecked	Unchecked	Unchecked	Unchecked	Unchecked	Unchecked	Unchecked
						2013-06-11	1		130	Yes	No	Unchecked	Unchecked	Unchecked	Unchecked	Unchecked	Unchecked	Unchecked								No	Unchecked	Unchecked	Unchecked	Unchecked							Unchecked	Unchecked	Unchecked	Unchecked	Unchecked	Unchecked	Unchecked	Unchecked	Unchecked	Unchecked	Unchecked	Unchecked	Unchecked
						2013-07-11	0			No		Unchecked	Unchecked	Unchecked	Unchecked	Unchecked	Unchecked	Unchecked									Unchecked	Unchecked	Unchecked	Unchecked							Unchecked	Unchecked	Unchecked	Unchecked	Unchecked	Unchecked	Unchecked	Unchecked	Unchecked	Unchecked	Unchecked	Unchecked	Unchecked
103	2007-07-01	2	47	Female	RRMS
						2013-02-11	0			No		Unchecked	Unchecked	Unchecked	Unchecked	Unchecked	Unchecked	Unchecked									Unchecked	Unchecked	Unchecked	Unchecked							Unchecked	Unchecked	Unchecked	Unchecked	Unchecked	Unchecked	Unchecked	Unchecked	Unchecked	Unchecked	Unchecked	Unchecked	Unchecked
						2013-03-11	0			No		Unchecked	Unchecked	Unchecked	Unchecked	Unchecked	Unchecked	Unchecked									Unchecked	Unchecked	Unchecked	Unchecked							Unchecked	Unchecked	Unchecked	Unchecked	Unchecked	Unchecked	Unchecked	Unchecked	Unchecked	Unchecked	Unchecked	Unchecked	Unchecked
						2013-04-11	1	79		Yes	No	Unchecked	Unchecked	Unchecked	Unchecked	Unchecked	Unchecked	Unchecked								No	Unchecked	Unchecked	Unchecked	Unchecked							Unchecked	Unchecked	Unchecked	Unchecked	Unchecked	Unchecked	Unchecked	Unchecked	Unchecked	Unchecked	Unchecked	Unchecked	Unchecked
						2013-05-11	1		108	Yes	No	Unchecked	Unchecked	Unchecked	Unchecked	Unchecked	Unchecked	Unchecked								No	Unchecked	Unchecked	Unchecked	Unchecked							Unchecked	Unchecked	Unchecked	Unchecked	Unchecked	Unchecked	Unchecked	Unchecked	Unchecked	Unchecked	Unchecked	Unchecked	Unchecked
						2013-06-11	0			No		Unchecked	Unchecked	Unchecked	Unchecked	Unchecked	Unchecked	Unchecked									Unchecked	Unchecked	Unchecked	Unchecked							Unchecked	Unchecked	Unchecked	Unchecked	Unchecked	Unchecked	Unchecked	Unchecked	Unchecked	Unchecked	Unchecked	Unchecked	Unchecked
						2013-07-11	1			Yes	Yes	Checked	Checked	Unchecked	Unchecked	Unchecked	Unchecked	Unchecked	hit knee on concrete	knee						No	Unchecked	Unchecked	Unchecked	Unchecked							Unchecked	Unchecked	Unchecked	Checked	Unchecked	Unchecked	Unchecked	Unchecked	Unchecked	Unchecked	Unchecked	Unchecked	Unchecked
104	1997-01-01	6	45	Male	RRMS
						2013-02-11	0			No		Unchecked	Unchecked	Unchecked	Unchecked	Unchecked	Unchecked	Unchecked									Unchecked	Unchecked	Unchecked	Unchecked							Unchecked	Unchecked	Unchecked	Unchecked	Unchecked	Unchecked	Unchecked	Unchecked	Unchecked	Unchecked	Unchecked	Unchecked	Unchecked
						2013-03-11	2	39	54	Yes	No	Unchecked	Unchecked	Unchecked	Unchecked	Unchecked	Unchecked	Unchecked								No	Unchecked	Unchecked	Unchecked	Unchecked							Checked	Unchecked	Unchecked	Unchecked	Unchecked	Unchecked	Checked	Unchecked	Unchecked	Unchecked	Unchecked	Unchecked	Unchecked
						2013-04-11	0			No		Unchecked	Unchecked	Unchecked	Unchecked	Unchecked	Unchecked	Unchecked									Unchecked	Unchecked	Unchecked	Unchecked							Unchecked	Unchecked	Unchecked	Unchecked	Unchecked	Unchecked	Unchecked	Unchecked	Unchecked	Unchecked	Unchecked	Unchecked	Unchecked
						2013-05-11	0			No		Unchecked	Unchecked	Unchecked	Unchecked	Unchecked	Unchecked	Unchecked									Unchecked	Unchecked	Unchecked	Unchecked							Unchecked	Unchecked	Unchecked	Unchecked	Unchecked	Unchecked	Unchecked	Unchecked	Unchecked	Unchecked	Unchecked	Unchecked	Unchecked
						2013-06-11	3			Yes	Yes	Unchecked	Unchecked	Unchecked	Unchecked	Unchecked	Checked	Unchecked						lower back		No	Unchecked	Unchecked	Unchecked	Unchecked							Unchecked	Unchecked	Unchecked	Unchecked	Unchecked	Unchecked	Unchecked	Unchecked	Unchecked	Unchecked	Unchecked	Unchecked	Unchecked
						2013-07-11	2			Yes	No	Unchecked	Unchecked	Unchecked	Unchecked	Unchecked	Unchecked	Unchecked								No	Unchecked	Unchecked	Unchecked	Unchecked							Checked	Unchecked	Unchecked	Unchecked	Unchecked	Checked	Unchecked	Unchecked	Unchecked	Unchecked	Unchecked	Unchecked	Unchecked
105	2008-12-01	6	43	Male	RRMS
						2013-02-11	0			No		Unchecked	Unchecked	Unchecked	Unchecked	Unchecked	Unchecked	Unchecked									Unchecked	Unchecked	Unchecked	Unchecked							Unchecked	Unchecked	Unchecked	Unchecked	Unchecked	Unchecked	Unchecked	Unchecked	Unchecked	Unchecked	Unchecked	Unchecked	Unchecked
						2013-03-11	1	54		Yes	No	Unchecked	Unchecked	Unchecked	Unchecked	Unchecked	Unchecked	Unchecked								No	Unchecked	Unchecked	Unchecked	Unchecked							Checked	Unchecked	Unchecked	Unchecked	Unchecked	Unchecked	Unchecked	Unchecked	Unchecked	Unchecked	Unchecked	Unchecked	Unchecked
						2013-04-11	0			No		Unchecked	Unchecked	Unchecked	Unchecked	Unchecked	Unchecked	Unchecked									Unchecked	Unchecked	Unchecked	Unchecked							Unchecked	Unchecked	Unchecked	Unchecked	Unchecked	Unchecked	Unchecked	Unchecked	Unchecked	Unchecked	Unchecked	Unchecked	Unchecked
						2013-05-11	0			No		Unchecked	Unchecked	Unchecked	Unchecked	Unchecked	Unchecked	Unchecked									Unchecked	Unchecked	Unchecked	Unchecked							Unchecked	Unchecked	Unchecked	Unchecked	Unchecked	Unchecked	Unchecked	Unchecked	Unchecked	Unchecked	Unchecked	Unchecked	Unchecked
						2013-06-11	0			No		Unchecked	Unchecked	Unchecked	Unchecked	Unchecked	Unchecked	Unchecked									Unchecked	Unchecked	Unchecked	Unchecked							Unchecked	Unchecked	Unchecked	Unchecked	Unchecked	Unchecked	Unchecked	Unchecked	Unchecked	Unchecked	Unchecked	Unchecked	Unchecked
						2013-07-11	3		155	Yes	No	Unchecked	Unchecked	Unchecked	Unchecked	Unchecked	Unchecked	Unchecked								No	Unchecked	Unchecked	Unchecked	Unchecked							Unchecked	Checked	Unchecked	Unchecked	Unchecked	Unchecked	Checked	Unchecked	Unchecked	Unchecked	Unchecked	Unchecked	Unchecked
106	2001-01-01	4.5	41	Male	SPMS
						2013-02-11	0			No		Unchecked	Unchecked	Unchecked	Unchecked	Unchecked	Unchecked	Unchecked									Unchecked	Unchecked	Unchecked	Unchecked							Unchecked	Unchecked	Unchecked	Unchecked	Unchecked	Unchecked	Unchecked	Unchecked	Unchecked	Unchecked	Unchecked	Unchecked	Unchecked
						2013-03-11	0			No		Unchecked	Unchecked	Unchecked	Unchecked	Unchecked	Unchecked	Unchecked									Unchecked	Unchecked	Unchecked	Unchecked							Unchecked	Unchecked	Unchecked	Unchecked	Unchecked	Unchecked	Unchecked	Unchecked	Unchecked	Unchecked	Unchecked	Unchecked	Unchecked
						2013-04-11	0			No		Unchecked	Unchecked	Unchecked	Unchecked	Unchecked	Unchecked	Unchecked									Unchecked	Unchecked	Unchecked	Unchecked							Unchecked	Unchecked	Unchecked	Unchecked	Unchecked	Unchecked	Unchecked	Unchecked	Unchecked	Unchecked	Unchecked	Unchecked	Unchecked
						2013-05-11	0			No		Unchecked	Unchecked	Unchecked	Unchecked	Unchecked	Unchecked	Unchecked									Unchecked	Unchecked	Unchecked	Unchecked							Unchecked	Unchecked	Unchecked	Unchecked	Unchecked	Unchecked	Unchecked	Unchecked	Unchecked	Unchecked	Unchecked	Unchecked	Unchecked
						2013-06-11	0			No		Unchecked	Unchecked	Unchecked	Unchecked	Unchecked	Unchecked	Unchecked									Unchecked	Unchecked	Unchecked	Unchecked							Unchecked	Unchecked	Unchecked	Unchecked	Unchecked	Unchecked	Unchecked	Unchecked	Unchecked	Unchecked	Unchecked	Unchecked	Unchecked
						2013-07-11	0			No		Unchecked	Unchecked	Unchecked	Unchecked	Unchecked	Unchecked	Unchecked									Unchecked	Unchecked	Unchecked	Unchecked							Unchecked	Unchecked	Unchecked	Unchecked	Unchecked	Unchecked	Unchecked	Unchecked	Unchecked	Unchecked	Unchecked	Unchecked	Unchecked
107	2005-07-01	2	46	Female	RRMS
						2013-03-11	1	18		Yes	Yes	Checked	Unchecked	Unchecked	Unchecked	Unchecked	Checked	Unchecked	on shins					hands (fell on them, but not bad)		No	Unchecked	Unchecked	Unchecked	Unchecked							Unchecked	Unchecked	Unchecked	Unchecked	Unchecked	Unchecked	Unchecked	Unchecked	Unchecked	Unchecked	Unchecked	Unchecked	Unchecked
						2013-04-11	1		46	Yes	No	Unchecked	Unchecked	Unchecked	Unchecked	Unchecked	Unchecked	Unchecked								No	Unchecked	Unchecked	Unchecked	Unchecked							Unchecked	Unchecked	Unchecked	Unchecked	Unchecked	Unchecked	Unchecked	Unchecked	Unchecked	Unchecked	Unchecked	Unchecked	Unchecked
						2013-05-11	0			No		Unchecked	Unchecked	Unchecked	Unchecked	Unchecked	Unchecked	Unchecked									Unchecked	Unchecked	Unchecked	Unchecked							Unchecked	Unchecked	Unchecked	Unchecked	Unchecked	Unchecked	Unchecked	Unchecked	Unchecked	Unchecked	Unchecked	Unchecked	Unchecked
						2013-06-11	3			Yes	No	Unchecked	Unchecked	Unchecked	Unchecked	Unchecked	Unchecked	Unchecked								No	Unchecked	Unchecked	Unchecked	Unchecked							Unchecked	Unchecked	Unchecked	Unchecked	Unchecked	Unchecked	Unchecked	Unchecked	Unchecked	Unchecked	Unchecked	Unchecked	Unchecked
						2013-07-11	2			Yes	No	Unchecked	Unchecked	Unchecked	Unchecked	Unchecked	Unchecked	Unchecked								No	Unchecked	Unchecked	Unchecked	Unchecked							Unchecked	Unchecked	Unchecked	Unchecked	Unchecked	Unchecked	Unchecked	Unchecked	Unchecked	Unchecked	Unchecked	Unchecked	Unchecked
						2013-08-11	3			Yes	No	Unchecked	Unchecked	Unchecked	Unchecked	Unchecked	Unchecked	Unchecked								No	Unchecked	Unchecked	Unchecked	Unchecked							Unchecked	Unchecked	Unchecked	Unchecked	Unchecked	Unchecked	Unchecked	Unchecked	Unchecked	Unchecked	Unchecked	Unchecked	Unchecked
108	2009-12-01	2.5	46	Male	RRMS
						2013-03-11	0			No		Unchecked	Unchecked	Unchecked	Unchecked	Unchecked	Unchecked	Unchecked									Unchecked	Unchecked	Unchecked	Unchecked							Unchecked	Unchecked	Unchecked	Unchecked	Unchecked	Unchecked	Unchecked	Unchecked	Unchecked	Unchecked	Unchecked	Unchecked	Unchecked
						2013-04-11	0			No		Unchecked	Unchecked	Unchecked	Unchecked	Unchecked	Unchecked	Unchecked									Unchecked	Unchecked	Unchecked	Unchecked							Unchecked	Unchecked	Unchecked	Unchecked	Unchecked	Unchecked	Unchecked	Unchecked	Unchecked	Unchecked	Unchecked	Unchecked	Unchecked
						2013-05-11	1	62		Yes	Yes	Unchecked	Unchecked	Unchecked	Unchecked	Unchecked	Checked	Unchecked						ankle		No	Unchecked	Unchecked	Unchecked	Unchecked							Unchecked	Unchecked	Unchecked	Checked	Unchecked	Unchecked	Unchecked	Unchecked	Unchecked	Unchecked	Unchecked	Unchecked	Unchecked
						2013-06-11	0			No		Unchecked	Unchecked	Unchecked	Unchecked	Unchecked	Unchecked	Unchecked									Unchecked	Unchecked	Unchecked	Unchecked							Unchecked	Unchecked	Unchecked	Unchecked	Unchecked	Unchecked	Unchecked	Unchecked	Unchecked	Unchecked	Unchecked	Unchecked	Unchecked
						2013-07-11	0			No		Unchecked	Unchecked	Unchecked	Unchecked	Unchecked	Unchecked	Unchecked									Unchecked	Unchecked	Unchecked	Unchecked							Unchecked	Unchecked	Unchecked	Unchecked	Unchecked	Unchecked	Unchecked	Unchecked	Unchecked	Unchecked	Unchecked	Unchecked	Unchecked
						2013-08-11	0			No		Unchecked	Unchecked	Unchecked	Unchecked	Unchecked	Unchecked	Unchecked									Unchecked	Unchecked	Unchecked	Unchecked							Unchecked	Unchecked	Unchecked	Unchecked	Unchecked	Unchecked	Unchecked	Unchecked	Unchecked	Unchecked	Unchecked	Unchecked	Unchecked
109	2005-06-01	3.5	41	Male	RRMS
						2013-02-11	0			No		Unchecked	Unchecked	Unchecked	Unchecked	Unchecked	Unchecked	Unchecked									Unchecked	Unchecked	Unchecked	Unchecked							Unchecked	Unchecked	Unchecked	Unchecked	Unchecked	Unchecked	Unchecked	Unchecked	Unchecked	Unchecked	Unchecked	Unchecked	Unchecked
						2013-03-11	0			No		Unchecked	Unchecked	Unchecked	Unchecked	Unchecked	Unchecked	Unchecked									Unchecked	Unchecked	Unchecked	Unchecked							Unchecked	Unchecked	Unchecked	Unchecked	Unchecked	Unchecked	Unchecked	Unchecked	Unchecked	Unchecked	Unchecked	Unchecked	Unchecked
						2013-04-11	0			No		Unchecked	Unchecked	Unchecked	Unchecked	Unchecked	Unchecked	Unchecked									Unchecked	Unchecked	Unchecked	Unchecked							Unchecked	Unchecked	Unchecked	Unchecked	Unchecked	Unchecked	Unchecked	Unchecked	Unchecked	Unchecked	Unchecked	Unchecked	Unchecked
						2013-05-11	1	103		Yes	No	Unchecked	Unchecked	Unchecked	Unchecked	Unchecked	Unchecked	Unchecked								No	Unchecked	Unchecked	Unchecked	Unchecked							Unchecked	Unchecked	Unchecked	Unchecked	Unchecked	Unchecked	Unchecked	Unchecked	Unchecked	Unchecked	Unchecked	Unchecked	Unchecked
						2013-06-11	0			No		Unchecked	Unchecked	Unchecked	Unchecked	Unchecked	Unchecked	Unchecked									Unchecked	Unchecked	Unchecked	Unchecked							Unchecked	Unchecked	Unchecked	Unchecked	Unchecked	Unchecked	Unchecked	Unchecked	Unchecked	Unchecked	Unchecked	Unchecked	Unchecked
						2013-07-11	0			No		Unchecked	Unchecked	Unchecked	Unchecked	Unchecked	Unchecked	Unchecked									Unchecked	Unchecked	Unchecked	Unchecked							Unchecked	Unchecked	Unchecked	Unchecked	Unchecked	Unchecked	Unchecked	Unchecked	Unchecked	Unchecked	Unchecked	Unchecked	Unchecked
110	2000-03-01	1.5	48	Female	RRMS
						2013-04-11	0			No		Unchecked	Unchecked	Unchecked	Unchecked	Unchecked	Unchecked	Unchecked									Unchecked	Unchecked	Unchecked	Unchecked							Unchecked	Unchecked	Unchecked	Unchecked	Unchecked	Unchecked	Unchecked	Unchecked	Unchecked	Unchecked	Unchecked	Unchecked	Unchecked
						2013-05-11	1	54		Yes	Yes	Checked	Checked	Unchecked	Unchecked	Unchecked	Checked	Unchecked	rt. elbow, rt. knee	rt. knee				sore knees		No	Unchecked	Unchecked	Unchecked	Unchecked							Unchecked	Unchecked	Unchecked	Unchecked	Unchecked	Unchecked	Unchecked	Unchecked	Unchecked	Unchecked	Unchecked	Unchecked	Unchecked
						2013-06-11	0			No		Unchecked	Unchecked	Unchecked	Unchecked	Unchecked	Unchecked	Unchecked									Unchecked	Unchecked	Unchecked	Unchecked							Unchecked	Unchecked	Unchecked	Unchecked	Unchecked	Unchecked	Unchecked	Unchecked	Unchecked	Unchecked	Unchecked	Unchecked	Unchecked
						2013-07-11	0			No		Unchecked	Unchecked	Unchecked	Unchecked	Unchecked	Unchecked	Unchecked									Unchecked	Unchecked	Unchecked	Unchecked							Unchecked	Unchecked	Unchecked	Unchecked	Unchecked	Unchecked	Unchecked	Unchecked	Unchecked	Unchecked	Unchecked	Unchecked	Unchecked
						2013-08-11	0			No		Unchecked	Unchecked	Unchecked	Unchecked	Unchecked	Unchecked	Unchecked									Unchecked	Unchecked	Unchecked	Unchecked							Unchecked	Unchecked	Unchecked	Unchecked	Unchecked	Unchecked	Unchecked	Unchecked	Unchecked	Unchecked	Unchecked	Unchecked	Unchecked
						2013-09-11	0			No		Unchecked	Unchecked	Unchecked	Unchecked	Unchecked	Unchecked	Unchecked									Unchecked	Unchecked	Unchecked	Unchecked							Unchecked	Unchecked	Unchecked	Unchecked	Unchecked	Unchecked	Unchecked	Unchecked	Unchecked	Unchecked	Unchecked	Unchecked	Unchecked
111	2010-05-01	6	38	Male	RRMS
						2013-04-11	0			No		Unchecked	Unchecked	Unchecked	Unchecked	Unchecked	Unchecked	Unchecked									Unchecked	Unchecked	Unchecked	Unchecked							Unchecked	Unchecked	Unchecked	Unchecked	Unchecked	Unchecked	Unchecked	Unchecked	Unchecked	Unchecked	Unchecked	Unchecked	Unchecked
						2013-05-11	0			No		Unchecked	Unchecked	Unchecked	Unchecked	Unchecked	Unchecked	Unchecked									Unchecked	Unchecked	Unchecked	Unchecked							Unchecked	Unchecked	Unchecked	Unchecked	Unchecked	Unchecked	Unchecked	Unchecked	Unchecked	Unchecked	Unchecked	Unchecked	Unchecked
						2013-06-11	1	61		Yes	No	Unchecked	Unchecked	Unchecked	Unchecked	Unchecked	Unchecked	Unchecked								No	Unchecked	Unchecked	Unchecked	Unchecked							Unchecked	Unchecked	Unchecked	Unchecked	Unchecked	Unchecked	Unchecked	Unchecked	Unchecked	Unchecked	Unchecked	Unchecked	Unchecked
						2013-07-11	0			No		Unchecked	Unchecked	Unchecked	Unchecked	Unchecked	Unchecked	Unchecked									Unchecked	Unchecked	Unchecked	Unchecked							Unchecked	Unchecked	Unchecked	Unchecked	Unchecked	Unchecked	Unchecked	Unchecked	Unchecked	Unchecked	Unchecked	Unchecked	Unchecked
						2013-08-11	0			No		Unchecked	Unchecked	Unchecked	Unchecked	Unchecked	Unchecked	Unchecked									Unchecked	Unchecked	Unchecked	Unchecked							Unchecked	Unchecked	Unchecked	Unchecked	Unchecked	Unchecked	Unchecked	Unchecked	Unchecked	Unchecked	Unchecked	Unchecked	Unchecked
						2013-09-11	0			No		Unchecked	Unchecked	Unchecked	Unchecked	Unchecked	Unchecked	Unchecked									Unchecked	Unchecked	Unchecked	Unchecked							Unchecked	Unchecked	Unchecked	Unchecked	Unchecked	Unchecked	Unchecked	Unchecked	Unchecked	Unchecked	Unchecked	Unchecked	Unchecked
112	1998-08-01	1.5	40	Female	RRMS
113	2006-07-01	0	22	Female	RRMS
						2013-04-11	2	19	21	Yes	Yes	Checked	Checked	Unchecked	Unchecked	Unchecked	Unchecked	Unchecked	hip and right arm	both elbows (road rash)						No	Unchecked	Unchecked	Unchecked	Unchecked							Unchecked	Unchecked	Unchecked	Unchecked	Unchecked	Unchecked	Unchecked	Unchecked	Unchecked	Unchecked	Unchecked	Unchecked	Unchecked
						2013-05-11	0			No		Unchecked	Unchecked	Unchecked	Unchecked	Unchecked	Unchecked	Unchecked									Unchecked	Unchecked	Unchecked	Unchecked							Unchecked	Unchecked	Unchecked	Unchecked	Unchecked	Unchecked	Unchecked	Unchecked	Unchecked	Unchecked	Unchecked	Unchecked	Unchecked
						2013-06-11	0			No		Unchecked	Unchecked	Unchecked	Unchecked	Unchecked	Unchecked	Unchecked									Unchecked	Unchecked	Unchecked	Unchecked							Unchecked	Unchecked	Unchecked	Unchecked	Unchecked	Unchecked	Unchecked	Unchecked	Unchecked	Unchecked	Unchecked	Unchecked	Unchecked
						2013-07-11	0			No		Unchecked	Unchecked	Unchecked	Unchecked	Unchecked	Unchecked	Unchecked									Unchecked	Unchecked	Unchecked	Unchecked							Unchecked	Unchecked	Unchecked	Unchecked	Unchecked	Unchecked	Unchecked	Unchecked	Unchecked	Unchecked	Unchecked	Unchecked	Unchecked
						2013-08-11	2			Yes	Yes	Checked	Checked	Unchecked	Unchecked	Unchecked	Unchecked	Unchecked	bruise on left buttock	left forearm						No	Unchecked	Unchecked	Unchecked	Unchecked							Unchecked	Unchecked	Unchecked	Unchecked	Unchecked	Unchecked	Unchecked	Unchecked	Unchecked	Unchecked	Unchecked	Unchecked	Unchecked
						2013-09-11	0			No		Unchecked	Unchecked	Unchecked	Unchecked	Unchecked	Unchecked	Unchecked									Unchecked	Unchecked	Unchecked	Unchecked							Unchecked	Unchecked	Unchecked	Unchecked	Unchecked	Unchecked	Unchecked	Unchecked	Unchecked	Unchecked	Unchecked	Unchecked	Unchecked
114	2000-09-01	1	29	Male	RRMS
						2013-04-11	0			No		Unchecked	Unchecked	Unchecked	Unchecked	Unchecked	Unchecked	Unchecked									Unchecked	Unchecked	Unchecked	Unchecked							Unchecked	Unchecked	Unchecked	Unchecked	Unchecked	Unchecked	Unchecked	Unchecked	Unchecked	Unchecked	Unchecked	Unchecked	Unchecked
						2013-05-11	0			No		Unchecked	Unchecked	Unchecked	Unchecked	Unchecked	Unchecked	Unchecked									Unchecked	Unchecked	Unchecked	Unchecked							Unchecked	Unchecked	Unchecked	Unchecked	Unchecked	Unchecked	Unchecked	Unchecked	Unchecked	Unchecked	Unchecked	Unchecked	Unchecked
						2013-06-11	0			No		Unchecked	Unchecked	Unchecked	Unchecked	Unchecked	Unchecked	Unchecked									Unchecked	Unchecked	Unchecked	Unchecked							Unchecked	Unchecked	Unchecked	Unchecked	Unchecked	Unchecked	Unchecked	Unchecked	Unchecked	Unchecked	Unchecked	Unchecked	Unchecked
						2013-07-11	0			No		Unchecked	Unchecked	Unchecked	Unchecked	Unchecked	Unchecked	Unchecked									Unchecked	Unchecked	Unchecked	Unchecked							Unchecked	Unchecked	Unchecked	Unchecked	Unchecked	Unchecked	Unchecked	Unchecked	Unchecked	Unchecked	Unchecked	Unchecked	Unchecked
						2013-08-11	0			No		Unchecked	Unchecked	Unchecked	Unchecked	Unchecked	Unchecked	Unchecked									Unchecked	Unchecked	Unchecked	Unchecked							Unchecked	Unchecked	Unchecked	Unchecked	Unchecked	Unchecked	Unchecked	Unchecked	Unchecked	Unchecked	Unchecked	Unchecked	Unchecked
						2013-09-11	0			No		Unchecked	Unchecked	Unchecked	Unchecked	Unchecked	Unchecked	Unchecked									Unchecked	Unchecked	Unchecked	Unchecked							Unchecked	Unchecked	Unchecked	Unchecked	Unchecked	Unchecked	Unchecked	Unchecked	Unchecked	Unchecked	Unchecked	Unchecked	Unchecked
115	1905-06-29	4	22	Female	RRMS
						2013-05-11	2	16	22	Yes	No	Unchecked	Unchecked	Unchecked	Unchecked	Unchecked	Unchecked	Unchecked								No	Unchecked	Unchecked	Unchecked	Unchecked							Unchecked	Checked	Unchecked	Unchecked	Unchecked	Unchecked	Unchecked	Unchecked	Checked	Unchecked	Unchecked	Unchecked	Unchecked
						2013-06-11	1			Yes	No	Unchecked	Unchecked	Unchecked	Unchecked	Unchecked	Unchecked	Unchecked								No	Unchecked	Unchecked	Unchecked	Unchecked							Unchecked	Unchecked	Unchecked	Unchecked	Unchecked	Unchecked	Unchecked	Unchecked	Unchecked	Unchecked	Unchecked	Unchecked	Unchecked
						2013-07-11	0			No		Unchecked	Unchecked	Unchecked	Unchecked	Unchecked	Unchecked	Unchecked									Unchecked	Unchecked	Unchecked	Unchecked							Unchecked	Unchecked	Unchecked	Unchecked	Unchecked	Unchecked	Unchecked	Unchecked	Unchecked	Unchecked	Unchecked	Unchecked	Unchecked
						2013-08-11	0			No		Unchecked	Unchecked	Unchecked	Unchecked	Unchecked	Unchecked	Unchecked									Unchecked	Unchecked	Unchecked	Unchecked							Unchecked	Unchecked	Unchecked	Unchecked	Unchecked	Unchecked	Unchecked	Unchecked	Unchecked	Unchecked	Unchecked	Unchecked	Unchecked
						2013-09-11	2			Yes	No	Unchecked	Unchecked	Unchecked	Unchecked	Unchecked	Unchecked	Unchecked								No	Unchecked	Unchecked	Unchecked	Unchecked							Unchecked	Unchecked	Unchecked	Unchecked	Unchecked	Checked	Unchecked	Unchecked	Unchecked	Unchecked	Checked	Unchecked	Unchecked
						2013-10-11	0			No		Unchecked	Unchecked	Unchecked	Unchecked	Unchecked	Unchecked	Unchecked									Unchecked	Unchecked	Unchecked	Unchecked							Unchecked	Unchecked	Unchecked	Unchecked	Unchecked	Unchecked	Unchecked	Unchecked	Unchecked	Unchecked	Unchecked	Unchecked	Unchecked
116	1994-12-01	3	50	Female	RRMS
						2013-05-11	0			No		Unchecked	Unchecked	Unchecked	Unchecked	Unchecked	Unchecked	Unchecked									Unchecked	Unchecked	Unchecked	Unchecked							Unchecked	Unchecked	Unchecked	Unchecked	Unchecked	Unchecked	Unchecked	Unchecked	Unchecked	Unchecked	Unchecked	Unchecked	Unchecked
						2013-06-11	0			No		Unchecked	Unchecked	Unchecked	Unchecked	Unchecked	Unchecked	Unchecked									Unchecked	Unchecked	Unchecked	Unchecked							Unchecked	Unchecked	Unchecked	Unchecked	Unchecked	Unchecked	Unchecked	Unchecked	Unchecked	Unchecked	Unchecked	Unchecked	Unchecked
						2013-07-11	0			No		Unchecked	Unchecked	Unchecked	Unchecked	Unchecked	Unchecked	Unchecked									Unchecked	Unchecked	Unchecked	Unchecked							Unchecked	Unchecked	Unchecked	Unchecked	Unchecked	Unchecked	Unchecked	Unchecked	Unchecked	Unchecked	Unchecked	Unchecked	Unchecked
						2013-08-11	1	105		Yes	Yes	Checked	Unchecked	Unchecked	Unchecked	Unchecked	Unchecked	Unchecked	right shin							No	Unchecked	Unchecked	Unchecked	Unchecked							Unchecked	Unchecked	Unchecked	Unchecked	Unchecked	Unchecked	Unchecked	Unchecked	Unchecked	Unchecked	Checked	Unchecked	Unchecked
						2013-09-11	1		140	Yes	No	Unchecked	Unchecked	Unchecked	Unchecked	Unchecked	Unchecked	Unchecked								No	Unchecked	Unchecked	Unchecked	Unchecked							Checked	Unchecked	Unchecked	Unchecked	Unchecked	Unchecked	Unchecked	Unchecked	Unchecked	Unchecked	Unchecked	Unchecked	Unchecked
						2013-10-11	1			Yes	No	Unchecked	Unchecked	Unchecked	Unchecked	Unchecked	Unchecked	Unchecked								No	Unchecked	Unchecked	Unchecked	Unchecked							Unchecked	Unchecked	Unchecked	Unchecked	Unchecked	Unchecked	Unchecked	Unchecked	Unchecked	Unchecked	Unchecked	Unchecked	Unchecked
117	2011-02-11	1.5	33	Female	RRMS
						2013-05-11	0			No		Unchecked	Unchecked	Unchecked	Unchecked	Unchecked	Unchecked	Unchecked									Unchecked	Unchecked	Unchecked	Unchecked							Unchecked	Unchecked	Unchecked	Unchecked	Unchecked	Unchecked	Unchecked	Unchecked	Unchecked	Unchecked	Unchecked	Unchecked	Unchecked
						2013-06-11	1	31		Yes	No	Unchecked	Unchecked	Unchecked	Unchecked	Unchecked	Unchecked	Unchecked								No	Unchecked	Unchecked	Unchecked	Unchecked							Unchecked	Unchecked	Unchecked	Checked	Unchecked	Unchecked	Unchecked	Unchecked	Unchecked	Unchecked	Unchecked	Unchecked	Unchecked
						2013-07-11	0			No		Unchecked	Unchecked	Unchecked	Unchecked	Unchecked	Unchecked	Unchecked									Unchecked	Unchecked	Unchecked	Unchecked							Unchecked	Unchecked	Unchecked	Unchecked	Unchecked	Unchecked	Unchecked	Unchecked	Unchecked	Unchecked	Unchecked	Unchecked	Unchecked
						2013-08-11	0			No		Unchecked	Unchecked	Unchecked	Unchecked	Unchecked	Unchecked	Unchecked									Unchecked	Unchecked	Unchecked	Unchecked							Unchecked	Unchecked	Unchecked	Unchecked	Unchecked	Unchecked	Unchecked	Unchecked	Unchecked	Unchecked	Unchecked	Unchecked	Unchecked
						2013-09-11	1		135	Yes	Yes	Checked	Unchecked	Unchecked	Unchecked	Unchecked	Checked	Unchecked	knee/shin					jammed toe		No	Unchecked	Unchecked	Unchecked	Unchecked							Unchecked	Unchecked	Unchecked	Checked	Unchecked	Unchecked	Unchecked	Unchecked	Unchecked	Unchecked	Unchecked	Unchecked	Unchecked
						2013-10-11	1			Yes	Yes	Checked	Checked	Unchecked	Checked	Unchecked	Checked	Unchecked	knee, ankle, arm and hand	cuts on knee, hand and arm		sprained ankle		pain in sprained ankle		Yes	Checked	Unchecked	Unchecked	Unchecked	1						Unchecked	Unchecked	Unchecked	Unchecked	Unchecked	Unchecked	Unchecked	Unchecked	Unchecked	Unchecked	Unchecked	Unchecked	Unchecked
118	2009-11-01	3	48	Female	RRMS
						2013-05-11	0			No		Unchecked	Unchecked	Unchecked	Unchecked	Unchecked	Unchecked	Unchecked									Unchecked	Unchecked	Unchecked	Unchecked							Unchecked	Unchecked	Unchecked	Unchecked	Unchecked	Unchecked	Unchecked	Unchecked	Unchecked	Unchecked	Unchecked	Unchecked	Unchecked
						2013-06-11	0			No		Unchecked	Unchecked	Unchecked	Unchecked	Unchecked	Unchecked	Unchecked									Unchecked	Unchecked	Unchecked	Unchecked							Unchecked	Unchecked	Unchecked	Unchecked	Unchecked	Unchecked	Unchecked	Unchecked	Unchecked	Unchecked	Unchecked	Unchecked	Unchecked
						2013-07-11	0			No		Unchecked	Unchecked	Unchecked	Unchecked	Unchecked	Unchecked	Unchecked									Unchecked	Unchecked	Unchecked	Unchecked							Unchecked	Unchecked	Unchecked	Unchecked	Unchecked	Unchecked	Unchecked	Unchecked	Unchecked	Unchecked	Unchecked	Unchecked	Unchecked
						2013-08-11	0			No		Unchecked	Unchecked	Unchecked	Unchecked	Unchecked	Unchecked	Unchecked									Unchecked	Unchecked	Unchecked	Unchecked							Unchecked	Unchecked	Unchecked	Unchecked	Unchecked	Unchecked	Unchecked	Unchecked	Unchecked	Unchecked	Unchecked	Unchecked	Unchecked
						2013-09-11	0			No		Unchecked	Unchecked	Unchecked	Unchecked	Unchecked	Unchecked	Unchecked									Unchecked	Unchecked	Unchecked	Unchecked							Unchecked	Unchecked	Unchecked	Unchecked	Unchecked	Unchecked	Unchecked	Unchecked	Unchecked	Unchecked	Unchecked	Unchecked	Unchecked
						2013-10-11	0			No		Unchecked	Unchecked	Unchecked	Unchecked	Unchecked	Unchecked	Unchecked									Unchecked	Unchecked	Unchecked	Unchecked							Unchecked	Unchecked	Unchecked	Unchecked	Unchecked	Unchecked	Unchecked	Unchecked	Unchecked	Unchecked	Unchecked	Unchecked	Unchecked
119	1992-04-01	3.5	48	Female	RRMS
						2013-06-11	2	6	26	Yes	Yes	Checked	Unchecked	Unchecked	Unchecked	Unchecked	Unchecked	Unchecked	L elbow, L knee							No	Unchecked	Unchecked	Unchecked	Unchecked							Checked	Unchecked	Unchecked	Unchecked	Unchecked	Checked	Unchecked	Unchecked	Unchecked	Unchecked	Unchecked	Unchecked	Unchecked
						2013-07-11	1			Yes	No	Unchecked	Unchecked	Unchecked	Unchecked	Unchecked	Unchecked	Unchecked								No	Unchecked	Unchecked	Unchecked	Unchecked							Unchecked	Unchecked	Unchecked	Unchecked	Unchecked	Unchecked	Unchecked	Unchecked	Unchecked	Unchecked	Unchecked	Unchecked	Unchecked
						2013-08-11	1			Yes	No	Unchecked	Unchecked	Unchecked	Unchecked	Unchecked	Unchecked	Unchecked								No	Unchecked	Unchecked	Unchecked	Unchecked							Unchecked	Unchecked	Unchecked	Unchecked	Unchecked	Unchecked	Unchecked	Unchecked	Unchecked	Unchecked	Unchecked	Unchecked	Unchecked
						2013-09-11	3			Yes	Yes	Checked	Checked	Unchecked	Unchecked	Unchecked	Checked	Unchecked	R knee and just below the knee	R knee and just below the knee				R knee and just below the knee		No	Unchecked	Unchecked	Unchecked	Unchecked							Unchecked	Unchecked	Unchecked	Unchecked	Unchecked	Unchecked	Unchecked	Unchecked	Unchecked	Unchecked	Unchecked	Unchecked	Unchecked
						2013-10-11	0			No		Unchecked	Unchecked	Unchecked	Unchecked	Unchecked	Unchecked	Unchecked									Unchecked	Unchecked	Unchecked	Unchecked							Unchecked	Unchecked	Unchecked	Unchecked	Unchecked	Unchecked	Unchecked	Unchecked	Unchecked	Unchecked	Unchecked	Unchecked	Unchecked
						2013-11-11	1			Yes	No	Unchecked	Unchecked	Unchecked	Unchecked	Unchecked	Unchecked	Unchecked								No	Unchecked	Unchecked	Unchecked	Unchecked							Unchecked	Checked	Unchecked	Unchecked	Unchecked	Unchecked	Unchecked	Unchecked	Unchecked	Unchecked	Unchecked	Unchecked	Unchecked
120	2007-01-01	1	42	Male	RRMS
						2013-06-11	2	6	18	Yes	Yes	Unchecked	Unchecked	Unchecked	Unchecked	Unchecked	Checked	Checked						collapsed lung, separated ribs	class 4 spleen rupture, massive blood loss	Yes	Unchecked	Checked	Checked	Checked		1	surgeon	1	1	10	Unchecked	Unchecked	Unchecked	Unchecked	Unchecked	Unchecked	Unchecked	Unchecked	Unchecked	Unchecked	Unchecked	Unchecked	Unchecked
						2013-07-11	0			No		Unchecked	Unchecked	Unchecked	Unchecked	Unchecked	Unchecked	Unchecked									Unchecked	Unchecked	Unchecked	Unchecked							Unchecked	Unchecked	Unchecked	Unchecked	Unchecked	Unchecked	Unchecked	Unchecked	Unchecked	Unchecked	Unchecked	Unchecked	Unchecked
						2013-08-11	0			No		Unchecked	Unchecked	Unchecked	Unchecked	Unchecked	Unchecked	Unchecked									Unchecked	Unchecked	Unchecked	Unchecked							Unchecked	Unchecked	Unchecked	Unchecked	Unchecked	Unchecked	Unchecked	Unchecked	Unchecked	Unchecked	Unchecked	Unchecked	Unchecked
						2013-09-11	0			No		Unchecked	Unchecked	Unchecked	Unchecked	Unchecked	Unchecked	Unchecked									Unchecked	Unchecked	Unchecked	Unchecked							Unchecked	Unchecked	Unchecked	Unchecked	Unchecked	Unchecked	Unchecked	Unchecked	Unchecked	Unchecked	Unchecked	Unchecked	Unchecked
						2013-10-11	0			No		Unchecked	Unchecked	Unchecked	Unchecked	Unchecked	Unchecked	Unchecked									Unchecked	Unchecked	Unchecked	Unchecked							Unchecked	Unchecked	Unchecked	Unchecked	Unchecked	Unchecked	Unchecked	Unchecked	Unchecked	Unchecked	Unchecked	Unchecked	Unchecked
						2013-11-11	0			No		Unchecked	Unchecked	Unchecked	Unchecked	Unchecked	Unchecked	Unchecked									Unchecked	Unchecked	Unchecked	Unchecked							Unchecked	Unchecked	Unchecked	Unchecked	Unchecked	Unchecked	Unchecked	Unchecked	Unchecked	Unchecked	Unchecked	Unchecked	Unchecked
121	2006-09-01	2	36	Female	RRMS
						2013-06-11	0			No		Unchecked	Unchecked	Unchecked	Unchecked	Unchecked	Unchecked	Unchecked									Unchecked	Unchecked	Unchecked	Unchecked							Unchecked	Unchecked	Unchecked	Unchecked	Unchecked	Unchecked	Unchecked	Unchecked	Unchecked	Unchecked	Unchecked	Unchecked	Unchecked
						2013-07-11	2	60	60	Yes	No	Unchecked	Unchecked	Unchecked	Unchecked	Unchecked	Unchecked	Unchecked								No	Unchecked	Unchecked	Unchecked	Unchecked							Unchecked	Unchecked	Unchecked	Checked	Unchecked	Unchecked	Unchecked	Unchecked	Checked	Unchecked	Unchecked	Unchecked	Unchecked
						2013-08-11	0			No		Unchecked	Unchecked	Unchecked	Unchecked	Unchecked	Unchecked	Unchecked									Unchecked	Unchecked	Unchecked	Unchecked							Unchecked	Unchecked	Unchecked	Unchecked	Unchecked	Unchecked	Unchecked	Unchecked	Unchecked	Unchecked	Unchecked	Unchecked	Unchecked
						2013-09-11	0			No		Unchecked	Unchecked	Unchecked	Unchecked	Unchecked	Unchecked	Unchecked									Unchecked	Unchecked	Unchecked	Unchecked							Unchecked	Unchecked	Unchecked	Unchecked	Unchecked	Unchecked	Unchecked	Unchecked	Unchecked	Unchecked	Unchecked	Unchecked	Unchecked
						2013-10-11	0			No		Unchecked	Unchecked	Unchecked	Unchecked	Unchecked	Unchecked	Unchecked									Unchecked	Unchecked	Unchecked	Unchecked							Unchecked	Unchecked	Unchecked	Unchecked	Unchecked	Unchecked	Unchecked	Unchecked	Unchecked	Unchecked	Unchecked	Unchecked	Unchecked
						2013-11-11	1			Yes	No	Unchecked	Unchecked	Unchecked	Unchecked	Unchecked	Unchecked	Unchecked								No	Unchecked	Unchecked	Unchecked	Unchecked							Unchecked	Unchecked	Unchecked	Unchecked	Unchecked	Unchecked	Unchecked	Unchecked	Unchecked	Unchecked	Unchecked	Unchecked	Unchecked
122	2009-03-01	3.5	43	Female	RRMS
						2013-06-11	0			No		Unchecked	Unchecked	Unchecked	Unchecked	Unchecked	Unchecked	Unchecked									Unchecked	Unchecked	Unchecked	Unchecked							Unchecked	Unchecked	Unchecked	Unchecked	Unchecked	Unchecked	Unchecked	Unchecked	Unchecked	Unchecked	Unchecked	Unchecked	Unchecked
						2013-07-11	0			No		Unchecked	Unchecked	Unchecked	Unchecked	Unchecked	Unchecked	Unchecked									Unchecked	Unchecked	Unchecked	Unchecked							Unchecked	Unchecked	Unchecked	Unchecked	Unchecked	Unchecked	Unchecked	Unchecked	Unchecked	Unchecked	Unchecked	Unchecked	Unchecked
						2013-08-11	0			No		Unchecked	Unchecked	Unchecked	Unchecked	Unchecked	Unchecked	Unchecked									Unchecked	Unchecked	Unchecked	Unchecked							Unchecked	Unchecked	Unchecked	Unchecked	Unchecked	Unchecked	Unchecked	Unchecked	Unchecked	Unchecked	Unchecked	Unchecked	Unchecked
						2013-09-11	1	93		Yes	No	Unchecked	Unchecked	Unchecked	Unchecked	Unchecked	Unchecked	Unchecked								No	Unchecked	Unchecked	Unchecked	Unchecked							Unchecked	Unchecked	Unchecked	Unchecked	Unchecked	Unchecked	Unchecked	Unchecked	Unchecked	Unchecked	Unchecked	Unchecked	Unchecked
						2013-10-11	1		124	Yes	No	Unchecked	Unchecked	Unchecked	Unchecked	Unchecked	Unchecked	Unchecked								No	Unchecked	Unchecked	Unchecked	Unchecked							Unchecked	Unchecked	Unchecked	Unchecked	Unchecked	Unchecked	Unchecked	Unchecked	Unchecked	Unchecked	Unchecked	Unchecked	Unchecked
						2013-11-11	1			Yes	No	Unchecked	Unchecked	Unchecked	Unchecked	Unchecked	Unchecked	Unchecked								No	Unchecked	Unchecked	Unchecked	Unchecked							Unchecked	Checked	Unchecked	Unchecked	Unchecked	Unchecked	Unchecked	Unchecked	Unchecked	Unchecked	Unchecked	Unchecked	Unchecked
123	1989-06-01	4	48	Female	RRMS
						2013-06-11	1	13		Yes	No	Unchecked	Unchecked	Unchecked	Unchecked	Unchecked	Unchecked	Unchecked								No	Unchecked	Unchecked	Unchecked	Unchecked							Checked	Unchecked	Unchecked	Unchecked	Unchecked	Unchecked	Unchecked	Unchecked	Unchecked	Unchecked	Unchecked	Unchecked	Unchecked
						2013-07-11	1		55	Yes	No	Unchecked	Unchecked	Unchecked	Unchecked	Unchecked	Unchecked	Unchecked								No	Unchecked	Unchecked	Unchecked	Unchecked							Unchecked	Unchecked	Unchecked	Checked	Unchecked	Unchecked	Unchecked	Unchecked	Unchecked	Unchecked	Unchecked	Unchecked	Unchecked
						2013-08-11	0			No		Unchecked	Unchecked	Unchecked	Unchecked	Unchecked	Unchecked	Unchecked									Unchecked	Unchecked	Unchecked	Unchecked							Unchecked	Unchecked	Unchecked	Unchecked	Unchecked	Unchecked	Unchecked	Unchecked	Unchecked	Unchecked	Unchecked	Unchecked	Unchecked
						2013-09-11	0			No		Unchecked	Unchecked	Unchecked	Unchecked	Unchecked	Unchecked	Unchecked									Unchecked	Unchecked	Unchecked	Unchecked							Unchecked	Unchecked	Unchecked	Unchecked	Unchecked	Unchecked	Unchecked	Unchecked	Unchecked	Unchecked	Unchecked	Unchecked	Unchecked
						2013-06-11	1			Yes	No	Unchecked	Unchecked	Unchecked	Unchecked	Unchecked	Unchecked	Unchecked								No	Unchecked	Unchecked	Unchecked	Unchecked							Unchecked	Unchecked	Unchecked	Unchecked	Unchecked	Unchecked	Unchecked	Unchecked	Unchecked	Unchecked	Unchecked	Unchecked	Unchecked
						2013-11-11	0			No		Unchecked	Unchecked	Unchecked	Unchecked	Unchecked	Unchecked	Unchecked									Unchecked	Unchecked	Unchecked	Unchecked							Unchecked	Unchecked	Unchecked	Unchecked	Unchecked	Unchecked	Unchecked	Unchecked	Unchecked	Unchecked	Unchecked	Unchecked	Unchecked
124	2004-02-01	3.5	49	Female	RRMS
						2013-06-11	0			No		Unchecked	Unchecked	Unchecked	Unchecked	Unchecked	Unchecked	Unchecked									Unchecked	Unchecked	Unchecked	Unchecked							Unchecked	Unchecked	Unchecked	Unchecked	Unchecked	Unchecked	Unchecked	Unchecked	Unchecked	Unchecked	Unchecked	Unchecked	Unchecked
						2013-07-11	0			No		Unchecked	Unchecked	Unchecked	Unchecked	Unchecked	Unchecked	Unchecked									Unchecked	Unchecked	Unchecked	Unchecked							Unchecked	Unchecked	Unchecked	Unchecked	Unchecked	Unchecked	Unchecked	Unchecked	Unchecked	Unchecked	Unchecked	Unchecked	Unchecked
						2013-08-11	0			No		Unchecked	Unchecked	Unchecked	Unchecked	Unchecked	Unchecked	Unchecked									Unchecked	Unchecked	Unchecked	Unchecked							Unchecked	Unchecked	Unchecked	Unchecked	Unchecked	Unchecked	Unchecked	Unchecked	Unchecked	Unchecked	Unchecked	Unchecked	Unchecked
						2013-09-11	0			No		Unchecked	Unchecked	Unchecked	Unchecked	Unchecked	Unchecked	Unchecked									Unchecked	Unchecked	Unchecked	Unchecked							Unchecked	Unchecked	Unchecked	Unchecked	Unchecked	Unchecked	Unchecked	Unchecked	Unchecked	Unchecked	Unchecked	Unchecked	Unchecked
						2013-10-11	0			No		Unchecked	Unchecked	Unchecked	Unchecked	Unchecked	Unchecked	Unchecked									Unchecked	Unchecked	Unchecked	Unchecked							Unchecked	Unchecked	Unchecked	Unchecked	Unchecked	Unchecked	Unchecked	Unchecked	Unchecked	Unchecked	Unchecked	Unchecked	Unchecked
						2013-11-11	0			No		Unchecked	Unchecked	Unchecked	Unchecked	Unchecked	Unchecked	Unchecked									Unchecked	Unchecked	Unchecked	Unchecked							Unchecked	Unchecked	Unchecked	Unchecked	Unchecked	Unchecked	Unchecked	Unchecked	Unchecked	Unchecked	Unchecked	Unchecked	Unchecked
125	2004-06-01	3	47	Male	RRMS
						2013-07-11	0			No		Unchecked	Unchecked	Unchecked	Unchecked	Unchecked	Unchecked	Unchecked									Unchecked	Unchecked	Unchecked	Unchecked							Unchecked	Unchecked	Unchecked	Unchecked	Unchecked	Unchecked	Unchecked	Unchecked	Unchecked	Unchecked	Unchecked	Unchecked	Unchecked
						2013-08-11	0			No		Unchecked	Unchecked	Unchecked	Unchecked	Unchecked	Unchecked	Unchecked									Unchecked	Unchecked	Unchecked	Unchecked							Unchecked	Unchecked	Unchecked	Unchecked	Unchecked	Unchecked	Unchecked	Unchecked	Unchecked	Unchecked	Unchecked	Unchecked	Unchecked
						2013-09-11	0			No		Unchecked	Unchecked	Unchecked	Unchecked	Unchecked	Unchecked	Unchecked									Unchecked	Unchecked	Unchecked	Unchecked							Unchecked	Unchecked	Unchecked	Unchecked	Unchecked	Unchecked	Unchecked	Unchecked	Unchecked	Unchecked	Unchecked	Unchecked	Unchecked
						2013-10-11	1	105		Yes	Yes	Unchecked	Checked	Unchecked	Unchecked	Unchecked	Unchecked	Unchecked		elbows						No	Unchecked	Unchecked	Unchecked	Unchecked							Unchecked	Unchecked	Unchecked	Unchecked	Unchecked	Unchecked	Unchecked	Unchecked	Unchecked	Unchecked	Unchecked	Unchecked	Unchecked
						2013-11-11	1		145	Yes	Yes	Checked	Unchecked	Unchecked	Unchecked	Unchecked	Unchecked	Unchecked	hip							No	Unchecked	Unchecked	Unchecked	Unchecked							Unchecked	Unchecked	Checked	Unchecked	Unchecked	Unchecked	Unchecked	Unchecked	Unchecked	Unchecked	Unchecked	Unchecked	Unchecked
						2013-12-11	0			No		Unchecked	Unchecked	Unchecked	Unchecked	Unchecked	Unchecked	Unchecked									Unchecked	Unchecked	Unchecked	Unchecked							Unchecked	Unchecked	Unchecked	Unchecked	Unchecked	Unchecked	Unchecked	Unchecked	Unchecked	Unchecked	Unchecked	Unchecked	Unchecked
126	2010-07-01	2.5	49	Female	RRMS
						2013-07-11	2	25	25	Yes	Yes	Unchecked	Checked	Unchecked	Unchecked	Unchecked	Checked	Unchecked		skinned knees and palms				mild pain due to abrasions		No	Unchecked	Unchecked	Unchecked	Unchecked							Checked	Unchecked	Unchecked	Unchecked	Unchecked	Checked	Unchecked	Unchecked	Unchecked	Unchecked	Unchecked	Unchecked	Unchecked
						2013-08-11	0			No		Unchecked	Unchecked	Unchecked	Unchecked	Unchecked	Unchecked	Unchecked									Unchecked	Unchecked	Unchecked	Unchecked							Unchecked	Unchecked	Unchecked	Unchecked	Unchecked	Unchecked	Unchecked	Unchecked	Unchecked	Unchecked	Unchecked	Unchecked	Unchecked
						2013-09-11	0			No		Unchecked	Unchecked	Unchecked	Unchecked	Unchecked	Unchecked	Unchecked									Unchecked	Unchecked	Unchecked	Unchecked							Unchecked	Unchecked	Unchecked	Unchecked	Unchecked	Unchecked	Unchecked	Unchecked	Unchecked	Unchecked	Unchecked	Unchecked	Unchecked
						2013-10-11	0			No		Unchecked	Unchecked	Unchecked	Unchecked	Unchecked	Unchecked	Unchecked									Unchecked	Unchecked	Unchecked	Unchecked							Unchecked	Unchecked	Unchecked	Unchecked	Unchecked	Unchecked	Unchecked	Unchecked	Unchecked	Unchecked	Unchecked	Unchecked	Unchecked
						2013-11-11	0			No		Unchecked	Unchecked	Unchecked	Unchecked	Unchecked	Unchecked	Unchecked									Unchecked	Unchecked	Unchecked	Unchecked							Unchecked	Unchecked	Unchecked	Unchecked	Unchecked	Unchecked	Unchecked	Unchecked	Unchecked	Unchecked	Unchecked	Unchecked	Unchecked
						2013-12-11	1			Yes	No	Unchecked	Unchecked	Unchecked	Unchecked	Unchecked	Unchecked	Unchecked								No	Unchecked	Unchecked	Unchecked	Unchecked							Checked	Checked	Unchecked	Unchecked	Unchecked	Unchecked	Unchecked	Unchecked	Unchecked	Unchecked	Unchecked	Unchecked	Unchecked
127	1999-11-01	4	47	Female	RRMS
						2013-07-11	0			No		Unchecked	Unchecked	Unchecked	Unchecked	Unchecked	Unchecked	Unchecked									Unchecked	Unchecked	Unchecked	Unchecked							Unchecked	Unchecked	Unchecked	Unchecked	Unchecked	Unchecked	Unchecked	Unchecked	Unchecked	Unchecked	Unchecked	Unchecked	Unchecked
						2013-08-11	0			No		Unchecked	Unchecked	Unchecked	Unchecked	Unchecked	Unchecked	Unchecked									Unchecked	Unchecked	Unchecked	Unchecked							Unchecked	Unchecked	Unchecked	Unchecked	Unchecked	Unchecked	Unchecked	Unchecked	Unchecked	Unchecked	Unchecked	Unchecked	Unchecked
						2013-09-11	1	90		Yes	No	Unchecked	Unchecked	Unchecked	Unchecked	Unchecked	Unchecked	Unchecked								No	Unchecked	Unchecked	Unchecked	Unchecked							Unchecked	Unchecked	Unchecked	Unchecked	Unchecked	Unchecked	Unchecked	Unchecked	Unchecked	Unchecked	Unchecked	Unchecked	Unchecked
						2013-10-11	0			No		Unchecked	Unchecked	Unchecked	Unchecked	Unchecked	Unchecked	Unchecked									Unchecked	Unchecked	Unchecked	Unchecked							Unchecked	Unchecked	Unchecked	Unchecked	Unchecked	Unchecked	Unchecked	Unchecked	Unchecked	Unchecked	Unchecked	Unchecked	Unchecked
						2013-11-11	0			No		Unchecked	Unchecked	Unchecked	Unchecked	Unchecked	Unchecked	Unchecked									Unchecked	Unchecked	Unchecked	Unchecked							Unchecked	Unchecked	Unchecked	Unchecked	Unchecked	Unchecked	Unchecked	Unchecked	Unchecked	Unchecked	Unchecked	Unchecked	Unchecked
						2013-12-11	1		153	Yes	Yes	Unchecked	Checked	Unchecked	Unchecked	Unchecked	Checked	Unchecked		rug burn on hands				very sore body		No	Unchecked	Unchecked	Unchecked	Unchecked							Checked	Unchecked	Unchecked	Unchecked	Unchecked	Unchecked	Unchecked	Unchecked	Unchecked	Unchecked	Unchecked	Unchecked	Unchecked
128	2006-11-01	3	30	Female	RRMS
						2013-07-11	0			No		Unchecked	Unchecked	Unchecked	Unchecked	Unchecked	Unchecked	Unchecked									Unchecked	Unchecked	Unchecked	Unchecked							Unchecked	Unchecked	Unchecked	Unchecked	Unchecked	Unchecked	Unchecked	Unchecked	Unchecked	Unchecked	Unchecked	Unchecked	Unchecked
						2013-08-11	0			No		Unchecked	Unchecked	Unchecked	Unchecked	Unchecked	Unchecked	Unchecked									Unchecked	Unchecked	Unchecked	Unchecked							Unchecked	Unchecked	Unchecked	Unchecked	Unchecked	Unchecked	Unchecked	Unchecked	Unchecked	Unchecked	Unchecked	Unchecked	Unchecked
						2013-09-11	0			No		Unchecked	Unchecked	Unchecked	Unchecked	Unchecked	Unchecked	Unchecked									Unchecked	Unchecked	Unchecked	Unchecked							Unchecked	Unchecked	Unchecked	Unchecked	Unchecked	Unchecked	Unchecked	Unchecked	Unchecked	Unchecked	Unchecked	Unchecked	Unchecked
						2013-10-11	0			No		Unchecked	Unchecked	Unchecked	Unchecked	Unchecked	Unchecked	Unchecked									Unchecked	Unchecked	Unchecked	Unchecked							Unchecked	Unchecked	Unchecked	Unchecked	Unchecked	Unchecked	Unchecked	Unchecked	Unchecked	Unchecked	Unchecked	Unchecked	Unchecked
						2013-11-11	0			No		Unchecked	Unchecked	Unchecked	Unchecked	Unchecked	Unchecked	Unchecked									Unchecked	Unchecked	Unchecked	Unchecked							Unchecked	Unchecked	Unchecked	Unchecked	Unchecked	Unchecked	Unchecked	Unchecked	Unchecked	Unchecked	Unchecked	Unchecked	Unchecked
						2013-12-11	0			No		Unchecked	Unchecked	Unchecked	Unchecked	Unchecked	Unchecked	Unchecked									Unchecked	Unchecked	Unchecked	Unchecked							Unchecked	Unchecked	Unchecked	Unchecked	Unchecked	Unchecked	Unchecked	Unchecked	Unchecked	Unchecked	Unchecked	Unchecked	Unchecked
129	2009-06-01	3.5	41	Male	SPMS
						2013-07-11	2	1	6	Yes	Yes	Unchecked	Checked	Unchecked	Unchecked	Unchecked	Unchecked	Unchecked		hands/legs						No	Unchecked	Unchecked	Unchecked	Unchecked							Checked	Unchecked	Unchecked	Unchecked	Unchecked	Checked	Unchecked	Unchecked	Unchecked	Unchecked	Unchecked	Unchecked	Unchecked
						2013-08-11	2			Yes	Yes	Checked	Checked	Unchecked	Unchecked	Unchecked	Checked	Unchecked	hands, knees	hands, knees				hands, wrists, legs		No	Unchecked	Unchecked	Unchecked	Unchecked							Checked	Unchecked	Unchecked	Unchecked	Unchecked	Unchecked	Unchecked	Unchecked	Checked	Unchecked	Unchecked	Unchecked	Unchecked
						2013-09-11	0			No		Unchecked	Unchecked	Unchecked	Unchecked	Unchecked	Unchecked	Unchecked									Unchecked	Unchecked	Unchecked	Unchecked							Unchecked	Unchecked	Unchecked	Unchecked	Unchecked	Unchecked	Unchecked	Unchecked	Unchecked	Unchecked	Unchecked	Unchecked	Unchecked
						2013-10-11	0			No		Unchecked	Unchecked	Unchecked	Unchecked	Unchecked	Unchecked	Unchecked									Unchecked	Unchecked	Unchecked	Unchecked							Unchecked	Unchecked	Unchecked	Unchecked	Unchecked	Unchecked	Unchecked	Unchecked	Unchecked	Unchecked	Unchecked	Unchecked	Unchecked
						2013-11-11	3			Yes	Yes	Checked	Checked	Unchecked	Unchecked	Unchecked	Checked	Checked	legs	hands, legs				hands, legs	lost a fingernail	No	Unchecked	Unchecked	Unchecked	Unchecked							Unchecked	Unchecked	Unchecked	Unchecked	Unchecked	Unchecked	Unchecked	Unchecked	Unchecked	Unchecked	Unchecked	Unchecked	Unchecked
						2013-12-11	0			No		Unchecked	Unchecked	Unchecked	Unchecked	Unchecked	Unchecked	Unchecked									Unchecked	Unchecked	Unchecked	Unchecked							Unchecked	Unchecked	Unchecked	Unchecked	Unchecked	Unchecked	Unchecked	Unchecked	Unchecked	Unchecked	Unchecked	Unchecked	Unchecked
130	2010-10-01	1.5	26	Female	RRMS	N/A	N/A
131	1990-09-01	3	46	Female	RRMS
						2013-08-11	0			No		Unchecked	Unchecked	Unchecked	Unchecked	Unchecked	Unchecked	Unchecked									Unchecked	Unchecked	Unchecked	Unchecked							Unchecked	Unchecked	Unchecked	Unchecked	Unchecked	Unchecked	Unchecked	Unchecked	Unchecked	Unchecked	Unchecked	Unchecked	Unchecked
						2013-09-11	1	Exact date of fall unclear		Yes	Yes	Checked	Checked	Unchecked	Unchecked	Unchecked	Checked	Unchecked	hands, arms	hands, arms				hands		No	Unchecked	Unchecked	Unchecked	Unchecked							Unchecked	Unchecked	Unchecked	Unchecked	Unchecked	Unchecked	Unchecked	Unchecked	Unchecked	Unchecked	Unchecked	Unchecked	Unchecked
						2013-10-11	0			No		Unchecked	Unchecked	Unchecked	Unchecked	Unchecked	Unchecked	Unchecked									Unchecked	Unchecked	Unchecked	Unchecked							Unchecked	Unchecked	Unchecked	Unchecked	Unchecked	Unchecked	Unchecked	Unchecked	Unchecked	Unchecked	Unchecked	Unchecked	Unchecked
						2013-11-11	0			No		Unchecked	Unchecked	Unchecked	Unchecked	Unchecked	Unchecked	Unchecked									Unchecked	Unchecked	Unchecked	Unchecked							Unchecked	Unchecked	Unchecked	Unchecked	Unchecked	Unchecked	Unchecked	Unchecked	Unchecked	Unchecked	Unchecked	Unchecked	Unchecked
						2013-12-11	0			No		Unchecked	Unchecked	Unchecked	Unchecked	Unchecked	Unchecked	Unchecked									Unchecked	Unchecked	Unchecked	Unchecked							Unchecked	Unchecked	Unchecked	Unchecked	Unchecked	Unchecked	Unchecked	Unchecked	Unchecked	Unchecked	Unchecked	Unchecked	Unchecked
						2013-01-12	0			No		Unchecked	Unchecked	Unchecked	Unchecked	Unchecked	Unchecked	Unchecked									Unchecked	Unchecked	Unchecked	Unchecked							Unchecked	Unchecked	Unchecked	Unchecked	Unchecked	Unchecked	Unchecked	Unchecked	Unchecked	Unchecked	Unchecked	Unchecked	Unchecked
132	2010-12-01	2	29	Female	RRMS
						2013-08-11	0			No		Unchecked	Unchecked	Unchecked	Unchecked	Unchecked	Unchecked	Unchecked									Unchecked	Unchecked	Unchecked	Unchecked							Unchecked	Unchecked	Unchecked	Unchecked	Unchecked	Unchecked	Unchecked	Unchecked	Unchecked	Unchecked	Unchecked	Unchecked	Unchecked
						2013-09-11	1	53		Yes	No	Unchecked	Unchecked	Unchecked	Unchecked	Unchecked	Unchecked	Unchecked								No	Unchecked	Unchecked	Unchecked	Unchecked							Unchecked	Unchecked	Unchecked	Unchecked	Unchecked	Unchecked	Unchecked	Unchecked	Unchecked	Unchecked	Unchecked	Unchecked	Unchecked
						2013-10-11	0			No		Unchecked	Unchecked	Unchecked	Unchecked	Unchecked	Unchecked	Unchecked									Unchecked	Unchecked	Unchecked	Unchecked							Unchecked	Unchecked	Unchecked	Unchecked	Unchecked	Unchecked	Unchecked	Unchecked	Unchecked	Unchecked	Unchecked	Unchecked	Unchecked
						2013-11-11	0			No		Unchecked	Unchecked	Unchecked	Unchecked	Unchecked	Unchecked	Unchecked									Unchecked	Unchecked	Unchecked	Unchecked							Unchecked	Unchecked	Unchecked	Unchecked	Unchecked	Unchecked	Unchecked	Unchecked	Unchecked	Unchecked	Unchecked	Unchecked	Unchecked
						2013-12-11	0			No		Unchecked	Unchecked	Unchecked	Unchecked	Unchecked	Unchecked	Unchecked									Unchecked	Unchecked	Unchecked	Unchecked							Unchecked	Unchecked	Unchecked	Unchecked	Unchecked	Unchecked	Unchecked	Unchecked	Unchecked	Unchecked	Unchecked	Unchecked	Unchecked
133	2006-03-01	2	47	Female	RRMS
						2013-08-11	1	17		Yes	No	Unchecked	Unchecked	Unchecked	Unchecked	Unchecked	Unchecked	Unchecked								No	Unchecked	Unchecked	Unchecked	Unchecked							Unchecked	Unchecked	Unchecked	Unchecked	Unchecked	Unchecked	Unchecked	Unchecked	Unchecked	Unchecked	Unchecked	Unchecked	Checked
						2013-09-11	0			No		Unchecked	Unchecked	Unchecked	Unchecked	Unchecked	Unchecked	Unchecked									Unchecked	Unchecked	Unchecked	Unchecked							Unchecked	Unchecked	Unchecked	Unchecked	Unchecked	Unchecked	Unchecked	Unchecked	Unchecked	Unchecked	Unchecked	Unchecked	Unchecked
						2013-10-11	0			No		Unchecked	Unchecked	Unchecked	Unchecked	Unchecked	Unchecked	Unchecked									Unchecked	Unchecked	Unchecked	Unchecked							Unchecked	Unchecked	Unchecked	Unchecked	Unchecked	Unchecked	Unchecked	Unchecked	Unchecked	Unchecked	Unchecked	Unchecked	Unchecked
						2013-11-11	0			No		Unchecked	Unchecked	Unchecked	Unchecked	Unchecked	Unchecked	Unchecked									Unchecked	Unchecked	Unchecked	Unchecked							Unchecked	Unchecked	Unchecked	Unchecked	Unchecked	Unchecked	Unchecked	Unchecked	Unchecked	Unchecked	Unchecked	Unchecked	Unchecked
						2013-12-11	0			No		Unchecked	Unchecked	Unchecked	Unchecked	Unchecked	Unchecked	Unchecked									Unchecked	Unchecked	Unchecked	Unchecked							Unchecked	Unchecked	Unchecked	Unchecked	Unchecked	Unchecked	Unchecked	Unchecked	Unchecked	Unchecked	Unchecked	Unchecked	Unchecked
						2013-01-12	0			No		Unchecked	Unchecked	Unchecked	Unchecked	Unchecked	Unchecked	Unchecked									Unchecked	Unchecked	Unchecked	Unchecked							Unchecked	Unchecked	Unchecked	Unchecked	Unchecked	Unchecked	Unchecked	Unchecked	Unchecked	Unchecked	Unchecked	Unchecked	Unchecked
134	1990-10-01	3	41	Female	RRMS
135	2003-08-01	0	36	Female	RRMS
						2013-08-11	0			No		Unchecked	Unchecked	Unchecked	Unchecked	Unchecked	Unchecked	Unchecked									Unchecked	Unchecked	Unchecked	Unchecked							Unchecked	Unchecked	Unchecked	Unchecked	Unchecked	Unchecked	Unchecked	Unchecked	Unchecked	Unchecked	Unchecked	Unchecked	Unchecked
						2013-09-11	0			No		Unchecked	Unchecked	Unchecked	Unchecked	Unchecked	Unchecked	Unchecked									Unchecked	Unchecked	Unchecked	Unchecked							Unchecked	Unchecked	Unchecked	Unchecked	Unchecked	Unchecked	Unchecked	Unchecked	Unchecked	Unchecked	Unchecked	Unchecked	Unchecked
						2013-10-11	0			No		Unchecked	Unchecked	Unchecked	Unchecked	Unchecked	Unchecked	Unchecked									Unchecked	Unchecked	Unchecked	Unchecked							Unchecked	Unchecked	Unchecked	Unchecked	Unchecked	Unchecked	Unchecked	Unchecked	Unchecked	Unchecked	Unchecked	Unchecked	Unchecked
						2013-11-11	0			No		Unchecked	Unchecked	Unchecked	Unchecked	Unchecked	Unchecked	Unchecked									Unchecked	Unchecked	Unchecked	Unchecked							Unchecked	Unchecked	Unchecked	Unchecked	Unchecked	Unchecked	Unchecked	Unchecked	Unchecked	Unchecked	Unchecked	Unchecked	Unchecked
						2013-12-11	0			No		Unchecked	Unchecked	Unchecked	Unchecked	Unchecked	Unchecked	Unchecked									Unchecked	Unchecked	Unchecked	Unchecked							Unchecked	Unchecked	Unchecked	Unchecked	Unchecked	Unchecked	Unchecked	Unchecked	Unchecked	Unchecked	Unchecked	Unchecked	Unchecked
						2013-01-12	0			No		Unchecked	Unchecked	Unchecked	Unchecked	Unchecked	Unchecked	Unchecked									Unchecked	Unchecked	Unchecked	Unchecked							Unchecked	Unchecked	Unchecked	Unchecked	Unchecked	Unchecked	Unchecked	Unchecked	Unchecked	Unchecked	Unchecked	Unchecked	Unchecked
136	2009-06-01	3	26	Female	RRMS
						2013-09-11	3	2	5	Yes	Yes	Checked	Checked	Unchecked	Unchecked	Unchecked	Checked	Unchecked	knees	knees				right ankle (also pain from a sprain months ago)		No	Unchecked	Unchecked	Unchecked	Unchecked							Unchecked	Unchecked	Unchecked	Unchecked	Unchecked	Unchecked	Unchecked	Unchecked	Unchecked	Unchecked	Unchecked	Unchecked	Unchecked
						2013-10-11	0			No		Unchecked	Unchecked	Unchecked	Unchecked	Unchecked	Unchecked	Unchecked									Unchecked	Unchecked	Unchecked	Unchecked							Unchecked	Unchecked	Unchecked	Unchecked	Unchecked	Unchecked	Unchecked	Unchecked	Unchecked	Unchecked	Unchecked	Unchecked	Unchecked
						2013-11-11	0			No		Unchecked	Unchecked	Unchecked	Unchecked	Unchecked	Unchecked	Unchecked									Unchecked	Unchecked	Unchecked	Unchecked							Unchecked	Unchecked	Unchecked	Unchecked	Unchecked	Unchecked	Unchecked	Unchecked	Unchecked	Unchecked	Unchecked	Unchecked	Unchecked
						2013-12-11	0			No		Unchecked	Unchecked	Unchecked	Unchecked	Unchecked	Unchecked	Unchecked									Unchecked	Unchecked	Unchecked	Unchecked							Unchecked	Unchecked	Unchecked	Unchecked	Unchecked	Unchecked	Unchecked	Unchecked	Unchecked	Unchecked	Unchecked	Unchecked	Unchecked
						2013-01-12	0			No		Unchecked	Unchecked	Unchecked	Unchecked	Unchecked	Unchecked	Unchecked									Unchecked	Unchecked	Unchecked	Unchecked							Unchecked	Unchecked	Unchecked	Unchecked	Unchecked	Unchecked	Unchecked	Unchecked	Unchecked	Unchecked	Unchecked	Unchecked	Unchecked
						2013-02-12	0			No		Unchecked	Unchecked	Unchecked	Unchecked	Unchecked	Unchecked	Unchecked									Unchecked	Unchecked	Unchecked	Unchecked							Unchecked	Unchecked	Unchecked	Unchecked	Unchecked	Unchecked	Unchecked	Unchecked	Unchecked	Unchecked	Unchecked	Unchecked	Unchecked
137	2006-10-01	0	49	Female	RRMS
						2013-09-11	0			No		Unchecked	Unchecked	Unchecked	Unchecked	Unchecked	Unchecked	Unchecked									Unchecked	Unchecked	Unchecked	Unchecked							Unchecked	Unchecked	Unchecked	Unchecked	Unchecked	Unchecked	Unchecked	Unchecked	Unchecked	Unchecked	Unchecked	Unchecked	Unchecked
						2013-10-11	0			No		Unchecked	Unchecked	Unchecked	Unchecked	Unchecked	Unchecked	Unchecked									Unchecked	Unchecked	Unchecked	Unchecked							Unchecked	Unchecked	Unchecked	Unchecked	Unchecked	Unchecked	Unchecked	Unchecked	Unchecked	Unchecked	Unchecked	Unchecked	Unchecked
						2013-11-11	0			No		Unchecked	Unchecked	Unchecked	Unchecked	Unchecked	Unchecked	Unchecked									Unchecked	Unchecked	Unchecked	Unchecked							Unchecked	Unchecked	Unchecked	Unchecked	Unchecked	Unchecked	Unchecked	Unchecked	Unchecked	Unchecked	Unchecked	Unchecked	Unchecked
						2013-12-11	0			No		Unchecked	Unchecked	Unchecked	Unchecked	Unchecked	Unchecked	Unchecked									Unchecked	Unchecked	Unchecked	Unchecked							Unchecked	Unchecked	Unchecked	Unchecked	Unchecked	Unchecked	Unchecked	Unchecked	Unchecked	Unchecked	Unchecked	Unchecked	Unchecked
						2013-01-12	0			No		Unchecked	Unchecked	Unchecked	Unchecked	Unchecked	Unchecked	Unchecked									Unchecked	Unchecked	Unchecked	Unchecked							Unchecked	Unchecked	Unchecked	Unchecked	Unchecked	Unchecked	Unchecked	Unchecked	Unchecked	Unchecked	Unchecked	Unchecked	Unchecked
						2013-02-12	0			No		Unchecked	Unchecked	Unchecked	Unchecked	Unchecked	Unchecked	Unchecked									Unchecked	Unchecked	Unchecked	Unchecked							Unchecked	Unchecked	Unchecked	Unchecked	Unchecked	Unchecked	Unchecked	Unchecked	Unchecked	Unchecked	Unchecked	Unchecked	Unchecked
138	2003-02-01	2	45	Female	RRMS
139	1997-09-01	3	38	Male	RRMS
						2013-09-11	0			No		Unchecked	Unchecked	Unchecked	Unchecked	Unchecked	Unchecked	Unchecked									Unchecked	Unchecked	Unchecked	Unchecked							Unchecked	Unchecked	Unchecked	Unchecked	Unchecked	Unchecked	Unchecked	Unchecked	Unchecked	Unchecked	Unchecked	Unchecked	Unchecked
						2013-10-11	0			No		Unchecked	Unchecked	Unchecked	Unchecked	Unchecked	Unchecked	Unchecked									Unchecked	Unchecked	Unchecked	Unchecked							Unchecked	Unchecked	Unchecked	Unchecked	Unchecked	Unchecked	Unchecked	Unchecked	Unchecked	Unchecked	Unchecked	Unchecked	Unchecked
						2013-11-11	0			No		Unchecked	Unchecked	Unchecked	Unchecked	Unchecked	Unchecked	Unchecked									Unchecked	Unchecked	Unchecked	Unchecked							Unchecked	Unchecked	Unchecked	Unchecked	Unchecked	Unchecked	Unchecked	Unchecked	Unchecked	Unchecked	Unchecked	Unchecked	Unchecked
						2013-12-11	0			No		Unchecked	Unchecked	Unchecked	Unchecked	Unchecked	Unchecked	Unchecked									Unchecked	Unchecked	Unchecked	Unchecked							Unchecked	Unchecked	Unchecked	Unchecked	Unchecked	Unchecked	Unchecked	Unchecked	Unchecked	Unchecked	Unchecked	Unchecked	Unchecked
						2013-01-12	0			No		Unchecked	Unchecked	Unchecked	Unchecked	Unchecked	Unchecked	Unchecked									Unchecked	Unchecked	Unchecked	Unchecked							Unchecked	Unchecked	Unchecked	Unchecked	Unchecked	Unchecked	Unchecked	Unchecked	Unchecked	Unchecked	Unchecked	Unchecked	Unchecked
						2013-02-12	0			No		Unchecked	Unchecked	Unchecked	Unchecked	Unchecked	Unchecked	Unchecked									Unchecked	Unchecked	Unchecked	Unchecked							Unchecked	Unchecked	Unchecked	Unchecked	Unchecked	Unchecked	Unchecked	Unchecked	Unchecked	Unchecked	Unchecked	Unchecked	Unchecked
140	2009-04-01	3	45	Female	RRMS
						2013-09-11	0			No		Unchecked	Unchecked	Unchecked	Unchecked	Unchecked	Unchecked	Unchecked									Unchecked	Unchecked	Unchecked	Unchecked							Unchecked	Unchecked	Unchecked	Unchecked	Unchecked	Unchecked	Unchecked	Unchecked	Unchecked	Unchecked	Unchecked	Unchecked	Unchecked
						2013-10-11	0			No		Unchecked	Unchecked	Unchecked	Unchecked	Unchecked	Unchecked	Unchecked									Unchecked	Unchecked	Unchecked	Unchecked							Unchecked	Unchecked	Unchecked	Unchecked	Unchecked	Unchecked	Unchecked	Unchecked	Unchecked	Unchecked	Unchecked	Unchecked	Unchecked
						2013-11-11	0			No		Unchecked	Unchecked	Unchecked	Unchecked	Unchecked	Unchecked	Unchecked									Unchecked	Unchecked	Unchecked	Unchecked							Unchecked	Unchecked	Unchecked	Unchecked	Unchecked	Unchecked	Unchecked	Unchecked	Unchecked	Unchecked	Unchecked	Unchecked	Unchecked
						2013-12-11	0			No		Unchecked	Unchecked	Unchecked	Unchecked	Unchecked	Unchecked	Unchecked									Unchecked	Unchecked	Unchecked	Unchecked							Unchecked	Unchecked	Unchecked	Unchecked	Unchecked	Unchecked	Unchecked	Unchecked	Unchecked	Unchecked	Unchecked	Unchecked	Unchecked
						2013-01-12	0			No		Unchecked	Unchecked	Unchecked	Unchecked	Unchecked	Unchecked	Unchecked									Unchecked	Unchecked	Unchecked	Unchecked							Unchecked	Unchecked	Unchecked	Unchecked	Unchecked	Unchecked	Unchecked	Unchecked	Unchecked	Unchecked	Unchecked	Unchecked	Unchecked
						2013-02-12	0			No		Unchecked	Unchecked	Unchecked	Unchecked	Unchecked	Unchecked	Unchecked									Unchecked	Unchecked	Unchecked	Unchecked							Unchecked	Unchecked	Unchecked	Unchecked	Unchecked	Unchecked	Unchecked	Unchecked	Unchecked	Unchecked	Unchecked	Unchecked	Unchecked
141	2008-12-01	6	29	Female	RRMS
						2013-10-11	5	18	22	Yes	Yes	Checked	Unchecked	Unchecked	Unchecked	Unchecked	Checked	Unchecked	right hip							No	Unchecked	Unchecked	Unchecked	Unchecked							Checked	Unchecked	Unchecked	Unchecked	Unchecked	Unchecked	Unchecked	Unchecked	Unchecked	Unchecked	Unchecked	Unchecked	Unchecked
						2013-11-11	3			Yes	No	Unchecked	Unchecked	Unchecked	Unchecked	Unchecked	Unchecked	Unchecked								No	Unchecked	Unchecked	Unchecked	Unchecked							Checked	Unchecked	Unchecked	Unchecked	Unchecked	Unchecked	Checked	Unchecked	Unchecked	Unchecked	Unchecked	Unchecked	Unchecked
						2013-12-11	3			Yes	Yes	Checked	Unchecked	Unchecked	Unchecked	Unchecked	Checked	Unchecked	3 on hip, 2 on knees					'falling hurts'		No	Unchecked	Unchecked	Unchecked	Unchecked							Checked	Unchecked	Unchecked	Unchecked	Unchecked	Unchecked	Unchecked	Unchecked	Unchecked	Unchecked	Unchecked	Unchecked	Unchecked
						2013-01-12	0			No		Unchecked	Unchecked	Unchecked	Unchecked	Unchecked	Unchecked	Unchecked									Unchecked	Unchecked	Unchecked	Unchecked							Unchecked	Unchecked	Unchecked	Unchecked	Unchecked	Unchecked	Unchecked	Unchecked	Unchecked	Unchecked	Unchecked	Unchecked	Unchecked
						2013-02-12	7			Yes	Yes	Checked	Unchecked	Unchecked	Unchecked	Unchecked	Checked	Unchecked	hip					illegible		No	Unchecked	Unchecked	Unchecked	Unchecked							Checked	Unchecked	Unchecked	Unchecked	Unchecked	Checked	Unchecked	Unchecked	Unchecked	Unchecked	Unchecked	Unchecked	Unchecked
						2013-03-12	3			Yes	Yes	Checked	Unchecked	Unchecked	Unchecked	Unchecked	Checked	Unchecked	back and hip					back and hip		No	Unchecked	Unchecked	Unchecked	Unchecked							Checked	Checked	Unchecked	Unchecked	Unchecked	Checked	Checked	Unchecked	Unchecked	Unchecked	Unchecked	Unchecked	Unchecked
142	2005-12-01	1	42	Female	RRMS
						2013-10-11	0			No		Unchecked	Unchecked	Unchecked	Unchecked	Unchecked	Unchecked	Unchecked									Unchecked	Unchecked	Unchecked	Unchecked							Unchecked	Unchecked	Unchecked	Unchecked	Unchecked	Unchecked	Unchecked	Unchecked	Unchecked	Unchecked	Unchecked	Unchecked	Unchecked
						2013-11-11	0			No		Unchecked	Unchecked	Unchecked	Unchecked	Unchecked	Unchecked	Unchecked									Unchecked	Unchecked	Unchecked	Unchecked							Unchecked	Unchecked	Unchecked	Unchecked	Unchecked	Unchecked	Unchecked	Unchecked	Unchecked	Unchecked	Unchecked	Unchecked	Unchecked
						2013-12-11	0			No		Unchecked	Unchecked	Unchecked	Unchecked	Unchecked	Unchecked	Unchecked									Unchecked	Unchecked	Unchecked	Unchecked							Unchecked	Unchecked	Unchecked	Unchecked	Unchecked	Unchecked	Unchecked	Unchecked	Unchecked	Unchecked	Unchecked	Unchecked	Unchecked
						2013-01-12	1	Exact date of fall unclear		Yes	No	Unchecked	Unchecked	Unchecked	Unchecked	Unchecked	Unchecked	Unchecked								No	Unchecked	Unchecked	Unchecked	Unchecked							Unchecked	Unchecked	Unchecked	Unchecked	Unchecked	Unchecked	Unchecked	Unchecked	Unchecked	Unchecked	Unchecked	Unchecked	Unchecked
						2013-02-12	0			No		Unchecked	Unchecked	Unchecked	Unchecked	Unchecked	Unchecked	Unchecked									Unchecked	Unchecked	Unchecked	Unchecked							Unchecked	Unchecked	Unchecked	Unchecked	Unchecked	Unchecked	Unchecked	Unchecked	Unchecked	Unchecked	Unchecked	Unchecked	Unchecked
						2013-03-12	0			No		Unchecked	Unchecked	Unchecked	Unchecked	Unchecked	Unchecked	Unchecked									Unchecked	Unchecked	Unchecked	Unchecked							Unchecked	Unchecked	Unchecked	Unchecked	Unchecked	Unchecked	Unchecked	Unchecked	Unchecked	Unchecked	Unchecked	Unchecked	Unchecked
143	2005-03-01	3	32	Female	RRMS
						2013-10-11	0			No		Unchecked	Unchecked	Unchecked	Unchecked	Unchecked	Unchecked	Unchecked									Unchecked	Unchecked	Unchecked	Unchecked							Unchecked	Unchecked	Unchecked	Unchecked	Unchecked	Unchecked	Unchecked	Unchecked	Unchecked	Unchecked	Unchecked	Unchecked	Unchecked
						2013-11-11	0			No		Unchecked	Unchecked	Unchecked	Unchecked	Unchecked	Unchecked	Unchecked									Unchecked	Unchecked	Unchecked	Unchecked							Unchecked	Unchecked	Unchecked	Unchecked	Unchecked	Unchecked	Unchecked	Unchecked	Unchecked	Unchecked	Unchecked	Unchecked	Unchecked
						2013-12-11	0			No		Unchecked	Unchecked	Unchecked	Unchecked	Unchecked	Unchecked	Unchecked									Unchecked	Unchecked	Unchecked	Unchecked							Unchecked	Unchecked	Unchecked	Unchecked	Unchecked	Unchecked	Unchecked	Unchecked	Unchecked	Unchecked	Unchecked	Unchecked	Unchecked
						2013-01-12	0			No		Unchecked	Unchecked	Unchecked	Unchecked	Unchecked	Unchecked	Unchecked									Unchecked	Unchecked	Unchecked	Unchecked							Unchecked	Unchecked	Unchecked	Unchecked	Unchecked	Unchecked	Unchecked	Unchecked	Unchecked	Unchecked	Unchecked	Unchecked	Unchecked
						2013-02-12	0			No		Unchecked	Unchecked	Unchecked	Unchecked	Unchecked	Unchecked	Unchecked									Unchecked	Unchecked	Unchecked	Unchecked							Unchecked	Unchecked	Unchecked	Unchecked	Unchecked	Unchecked	Unchecked	Unchecked	Unchecked	Unchecked	Unchecked	Unchecked	Unchecked
						2013-03-12	0			No		Unchecked	Unchecked	Unchecked	Unchecked	Unchecked	Unchecked	Unchecked									Unchecked	Unchecked	Unchecked	Unchecked							Unchecked	Unchecked	Unchecked	Unchecked	Unchecked	Unchecked	Unchecked	Unchecked	Unchecked	Unchecked	Unchecked	Unchecked	Unchecked
144	2000-11-01	1.5	47	Female	RRMS
						2013-11-11	0			No		Unchecked	Unchecked	Unchecked	Unchecked	Unchecked	Unchecked	Unchecked									Unchecked	Unchecked	Unchecked	Unchecked							Unchecked	Unchecked	Unchecked	Unchecked	Unchecked	Unchecked	Unchecked	Unchecked	Unchecked	Unchecked	Unchecked	Unchecked	Unchecked
						2013-12-11	0			No		Unchecked	Unchecked	Unchecked	Unchecked	Unchecked	Unchecked	Unchecked									Unchecked	Unchecked	Unchecked	Unchecked							Unchecked	Unchecked	Unchecked	Unchecked	Unchecked	Unchecked	Unchecked	Unchecked	Unchecked	Unchecked	Unchecked	Unchecked	Unchecked
						2013-01-12	1	91		Yes	No	Unchecked	Unchecked	Unchecked	Unchecked	Unchecked	Unchecked	Unchecked								No	Unchecked	Unchecked	Unchecked	Unchecked							Unchecked	Unchecked	Unchecked	Unchecked	Unchecked	Unchecked	Unchecked	Unchecked	Unchecked	Unchecked	Unchecked	Unchecked	Unchecked
						2013-02-12	1		95	Yes	Yes	Unchecked	Unchecked	Unchecked	Unchecked	Unchecked	Checked	Unchecked						sore shoulder and hip		No	Unchecked	Unchecked	Unchecked	Unchecked							Unchecked	Unchecked	Unchecked	Unchecked	Unchecked	Unchecked	Unchecked	Unchecked	Unchecked	Unchecked	Unchecked	Unchecked	Unchecked
						2013-03-12	0			No		Unchecked	Unchecked	Unchecked	Unchecked	Unchecked	Unchecked	Unchecked									Unchecked	Unchecked	Unchecked	Unchecked							Unchecked	Unchecked	Unchecked	Unchecked	Unchecked	Unchecked	Unchecked	Unchecked	Unchecked	Unchecked	Unchecked	Unchecked	Unchecked
						2013-04-12	0			No		Unchecked	Unchecked	Unchecked	Unchecked	Unchecked	Unchecked	Unchecked									Unchecked	Unchecked	Unchecked	Unchecked							Unchecked	Unchecked	Unchecked	Unchecked	Unchecked	Unchecked	Unchecked	Unchecked	Unchecked	Unchecked	Unchecked	Unchecked	Unchecked
145	2011-08-01	2	31	Female	RRMS
						2013-11-11	0			No		Unchecked	Unchecked	Unchecked	Unchecked	Unchecked	Unchecked	Unchecked									Unchecked	Unchecked	Unchecked	Unchecked							Unchecked	Unchecked	Unchecked	Unchecked	Unchecked	Unchecked	Unchecked	Unchecked	Unchecked	Unchecked	Unchecked	Unchecked	Unchecked
						2013-12-11	1	52		Yes	No	Unchecked	Unchecked	Unchecked	Unchecked	Unchecked	Unchecked	Unchecked								No	Unchecked	Unchecked	Unchecked	Unchecked							Unchecked	Unchecked	Unchecked	Unchecked	Unchecked	Unchecked	Unchecked	Unchecked	Unchecked	Unchecked	Checked	Unchecked	Unchecked
						2013-01-12	0			No		Unchecked	Unchecked	Unchecked	Unchecked	Unchecked	Unchecked	Unchecked									Unchecked	Unchecked	Unchecked	Unchecked							Unchecked	Unchecked	Unchecked	Unchecked	Unchecked	Unchecked	Unchecked	Unchecked	Unchecked	Unchecked	Unchecked	Unchecked	Unchecked
						2013-02-12	0			No		Unchecked	Unchecked	Unchecked	Unchecked	Unchecked	Unchecked	Unchecked									Unchecked	Unchecked	Unchecked	Unchecked							Unchecked	Unchecked	Unchecked	Unchecked	Unchecked	Unchecked	Unchecked	Unchecked	Unchecked	Unchecked	Unchecked	Unchecked	Unchecked
						2013-03-12	0			No		Unchecked	Unchecked	Unchecked	Unchecked	Unchecked	Unchecked	Unchecked									Unchecked	Unchecked	Unchecked	Unchecked							Unchecked	Unchecked	Unchecked	Unchecked	Unchecked	Unchecked	Unchecked	Unchecked	Unchecked	Unchecked	Unchecked	Unchecked	Unchecked
						2013-04-12	0			No		Unchecked	Unchecked	Unchecked	Unchecked	Unchecked	Unchecked	Unchecked									Unchecked	Unchecked	Unchecked	Unchecked							Unchecked	Unchecked	Unchecked	Unchecked	Unchecked	Unchecked	Unchecked	Unchecked	Unchecked	Unchecked	Unchecked	Unchecked	Unchecked
146	2001-02-01	6	40	Male	SPMS
						2013-11-11	2	7	11	Yes	No	Unchecked	Unchecked	Unchecked	Unchecked	Unchecked	Unchecked	Unchecked								No	Unchecked	Unchecked	Unchecked	Unchecked							Checked	Unchecked	Unchecked	Unchecked	Unchecked	Unchecked	Checked	Unchecked	Unchecked	Unchecked	Unchecked	Unchecked	Unchecked
						2013-12-11	0			No		Unchecked	Unchecked	Unchecked	Unchecked	Unchecked	Unchecked	Unchecked									Unchecked	Unchecked	Unchecked	Unchecked							Unchecked	Unchecked	Unchecked	Unchecked	Unchecked	Unchecked	Unchecked	Unchecked	Unchecked	Unchecked	Unchecked	Unchecked	Unchecked
						2013-01-12	2			Yes	No	Unchecked	Unchecked	Unchecked	Unchecked	Unchecked	Unchecked	Unchecked								No	Unchecked	Unchecked	Unchecked	Unchecked							Checked	Unchecked	Unchecked	Unchecked	Unchecked	Unchecked	Checked	Unchecked	Unchecked	Unchecked	Unchecked	Unchecked	Unchecked
						2013-02-12	1			Yes	No	Unchecked	Unchecked	Unchecked	Unchecked	Unchecked	Unchecked	Unchecked								No	Unchecked	Unchecked	Unchecked	Unchecked							Checked	Unchecked	Unchecked	Unchecked	Unchecked	Unchecked	Unchecked	Unchecked	Unchecked	Unchecked	Unchecked	Unchecked	Unchecked
						2013-03-12	1			Yes	No	Unchecked	Unchecked	Unchecked	Unchecked	Unchecked	Unchecked	Unchecked								No	Unchecked	Unchecked	Unchecked	Unchecked							Unchecked	Checked	Unchecked	Unchecked	Unchecked	Unchecked	Unchecked	Unchecked	Unchecked	Unchecked	Unchecked	Unchecked	Unchecked
						2013-04-12	2			Yes	Yes	Unchecked	Unchecked	Unchecked	Unchecked	Unchecked	Checked	Unchecked						scraped back		No	Unchecked	Unchecked	Unchecked	Unchecked							Unchecked	Checked	Unchecked	Unchecked	Unchecked	Unchecked	Checked	Unchecked	Unchecked	Unchecked	Unchecked	Unchecked	Unchecked
147	2010-06-01	3	26	Male	RRMS
						2013-11-11	1	8		Yes	No	Unchecked	Unchecked	Unchecked	Unchecked	Unchecked	Unchecked	Unchecked								No	Unchecked	Unchecked	Unchecked	Unchecked							Unchecked	Unchecked	Unchecked	Unchecked	Unchecked	Unchecked	Unchecked	Unchecked	Unchecked	Unchecked	Unchecked	Unchecked	Unchecked
						2013-12-11	0			No		Unchecked	Unchecked	Unchecked	Unchecked	Unchecked	Unchecked	Unchecked									Unchecked	Unchecked	Unchecked	Unchecked							Unchecked	Unchecked	Unchecked	Unchecked	Unchecked	Unchecked	Unchecked	Unchecked	Unchecked	Unchecked	Unchecked	Unchecked	Unchecked
						2013-01-12	1		61	Yes	No	Unchecked	Unchecked	Unchecked	Unchecked	Unchecked	Unchecked	Unchecked								No	Unchecked	Unchecked	Unchecked	Unchecked							Unchecked	Unchecked	Unchecked	Unchecked	Unchecked	Unchecked	Unchecked	Unchecked	Unchecked	Unchecked	Unchecked	Unchecked	Unchecked
						2013-02-12	0			No		Unchecked	Unchecked	Unchecked	Unchecked	Unchecked	Unchecked	Unchecked									Unchecked	Unchecked	Unchecked	Unchecked							Unchecked	Unchecked	Unchecked	Unchecked	Unchecked	Unchecked	Unchecked	Unchecked	Unchecked	Unchecked	Unchecked	Unchecked	Unchecked
						2013-03-12	1			Yes	No	Unchecked	Unchecked	Unchecked	Unchecked	Unchecked	Unchecked	Unchecked								No	Unchecked	Unchecked	Unchecked	Unchecked							Checked	Unchecked	Unchecked	Unchecked	Unchecked	Unchecked	Unchecked	Unchecked	Unchecked	Unchecked	Unchecked	Unchecked	Unchecked
						2013-04-12	0			No		Unchecked	Unchecked	Unchecked	Unchecked	Unchecked	Unchecked	Unchecked									Unchecked	Unchecked	Unchecked	Unchecked							Unchecked	Unchecked	Unchecked	Unchecked	Unchecked	Unchecked	Unchecked	Unchecked	Unchecked	Unchecked	Unchecked	Unchecked	Unchecked
148	2011-05-01	2	39	Male	RRMS
						2013-11-11	0			No		Unchecked	Unchecked	Unchecked	Unchecked	Unchecked	Unchecked	Unchecked									Unchecked	Unchecked	Unchecked	Unchecked							Unchecked	Unchecked	Unchecked	Unchecked	Unchecked	Unchecked	Unchecked	Unchecked	Unchecked	Unchecked	Unchecked	Unchecked	Unchecked
						2013-12-11	0			No		Unchecked	Unchecked	Unchecked	Unchecked	Unchecked	Unchecked	Unchecked									Unchecked	Unchecked	Unchecked	Unchecked							Unchecked	Unchecked	Unchecked	Unchecked	Unchecked	Unchecked	Unchecked	Unchecked	Unchecked	Unchecked	Unchecked	Unchecked	Unchecked
						2013-01-12	0			No		Unchecked	Unchecked	Unchecked	Unchecked	Unchecked	Unchecked	Unchecked									Unchecked	Unchecked	Unchecked	Unchecked							Unchecked	Unchecked	Unchecked	Unchecked	Unchecked	Unchecked	Unchecked	Unchecked	Unchecked	Unchecked	Unchecked	Unchecked	Unchecked
						2013-02-12	0			No		Unchecked	Unchecked	Unchecked	Unchecked	Unchecked	Unchecked	Unchecked									Unchecked	Unchecked	Unchecked	Unchecked							Unchecked	Unchecked	Unchecked	Unchecked	Unchecked	Unchecked	Unchecked	Unchecked	Unchecked	Unchecked	Unchecked	Unchecked	Unchecked
						2013-03-12	0			No		Unchecked	Unchecked	Unchecked	Unchecked	Unchecked	Unchecked	Unchecked									Unchecked	Unchecked	Unchecked	Unchecked							Unchecked	Unchecked	Unchecked	Unchecked	Unchecked	Unchecked	Unchecked	Unchecked	Unchecked	Unchecked	Unchecked	Unchecked	Unchecked
						2013-04-12	0			No		Unchecked	Unchecked	Unchecked	Unchecked	Unchecked	Unchecked	Unchecked									Unchecked	Unchecked	Unchecked	Unchecked							Unchecked	Unchecked	Unchecked	Unchecked	Unchecked	Unchecked	Unchecked	Unchecked	Unchecked	Unchecked	Unchecked	Unchecked	Unchecked
149	2008-06-01	3	35	Female	RRMS
						2013-11-11	0			No		Unchecked	Unchecked	Unchecked	Unchecked	Unchecked	Unchecked	Unchecked									Unchecked	Unchecked	Unchecked	Unchecked							Unchecked	Unchecked	Unchecked	Unchecked	Unchecked	Unchecked	Unchecked	Unchecked	Unchecked	Unchecked	Unchecked	Unchecked	Unchecked
						2013-12-11	1	42		Yes	Yes	Unchecked	Unchecked	Unchecked	Unchecked	Unchecked	Checked	Unchecked						pulled a muscle		No	Unchecked	Unchecked	Unchecked	Unchecked							Checked	Unchecked	Unchecked	Unchecked	Unchecked	Unchecked	Unchecked	Unchecked	Unchecked	Unchecked	Unchecked	Unchecked	Unchecked
						2013-01-12	0			No		Unchecked	Unchecked	Unchecked	Unchecked	Unchecked	Unchecked	Unchecked									Unchecked	Unchecked	Unchecked	Unchecked							Unchecked	Unchecked	Unchecked	Unchecked	Unchecked	Unchecked	Unchecked	Unchecked	Unchecked	Unchecked	Unchecked	Unchecked	Unchecked
						2013-02-12	1		112	Yes	Yes	Checked	Unchecked	Unchecked	Unchecked	Unchecked	Unchecked	Unchecked	hip							No	Unchecked	Unchecked	Unchecked	Unchecked							Unchecked	Unchecked	Unchecked	Unchecked	Unchecked	Unchecked	Unchecked	Unchecked	Unchecked	Unchecked	Unchecked	Unchecked	Unchecked
						2013-03-12	4			Yes	Yes	Checked	Checked	Unchecked	Unchecked	Unchecked	Unchecked	Unchecked	knees	'floor burn'						No	Unchecked	Unchecked	Unchecked	Unchecked							Checked	Unchecked	Unchecked	Unchecked	Unchecked	Checked	Unchecked	Unchecked	Unchecked	Unchecked	Unchecked	Unchecked	Unchecked
						2013-04-12	2			Yes	Yes	Checked	Unchecked	Unchecked	Unchecked	Unchecked	Unchecked	Unchecked	knees, arms							No	Unchecked	Unchecked	Unchecked	Unchecked							Checked	Unchecked	Unchecked	Unchecked	Unchecked	Unchecked	Unchecked	Unchecked	Unchecked	Unchecked	Unchecked	Unchecked	Unchecked
150	2006-03-01	1.5	35	Female	RRMS
						2013-12-11	0			No		Unchecked	Unchecked	Unchecked	Unchecked	Unchecked	Unchecked	Unchecked									Unchecked	Unchecked	Unchecked	Unchecked							Unchecked	Unchecked	Unchecked	Unchecked	Unchecked	Unchecked	Unchecked	Unchecked	Unchecked	Unchecked	Unchecked	Unchecked	Unchecked
						2013-01-12	1	Exact date of fall unclear		Yes	No	Unchecked	Unchecked	Unchecked	Unchecked	Unchecked	Unchecked	Unchecked								No	Unchecked	Unchecked	Unchecked	Unchecked							Unchecked	Unchecked	Unchecked	Checked	Unchecked	Unchecked	Unchecked	Unchecked	Unchecked	Unchecked	Unchecked	Unchecked	Unchecked
						2013-02-12	0			No		Unchecked	Unchecked	Unchecked	Unchecked	Unchecked	Unchecked	Unchecked									Unchecked	Unchecked	Unchecked	Unchecked							Unchecked	Unchecked	Unchecked	Unchecked	Unchecked	Unchecked	Unchecked	Unchecked	Unchecked	Unchecked	Unchecked	Unchecked	Unchecked
						2013-03-12	0			No		Unchecked	Unchecked	Unchecked	Unchecked	Unchecked	Unchecked	Unchecked									Unchecked	Unchecked	Unchecked	Unchecked							Unchecked	Unchecked	Unchecked	Unchecked	Unchecked	Unchecked	Unchecked	Unchecked	Unchecked	Unchecked	Unchecked	Unchecked	Unchecked
						2013-04-12	0			No		Unchecked	Unchecked	Unchecked	Unchecked	Unchecked	Unchecked	Unchecked									Unchecked	Unchecked	Unchecked	Unchecked							Unchecked	Unchecked	Unchecked	Unchecked	Unchecked	Unchecked	Unchecked	Unchecked	Unchecked	Unchecked	Unchecked	Unchecked	Unchecked
						2013-05-12	0			No		Unchecked	Unchecked	Unchecked	Unchecked	Unchecked	Unchecked	Unchecked									Unchecked	Unchecked	Unchecked	Unchecked							Unchecked	Unchecked	Unchecked	Unchecked	Unchecked	Unchecked	Unchecked	Unchecked	Unchecked	Unchecked	Unchecked	Unchecked	Unchecked
151	2011-08-01	1.5	24	Female	RRMS
						2013-12-11	0			No		Unchecked	Unchecked	Unchecked	Unchecked	Unchecked	Unchecked	Unchecked									Unchecked	Unchecked	Unchecked	Unchecked							Unchecked	Unchecked	Unchecked	Unchecked	Unchecked	Unchecked	Unchecked	Unchecked	Unchecked	Unchecked	Unchecked	Unchecked	Unchecked
						2013-01-12	0			No		Unchecked	Unchecked	Unchecked	Unchecked	Unchecked	Unchecked	Unchecked									Unchecked	Unchecked	Unchecked	Unchecked							Unchecked	Unchecked	Unchecked	Unchecked	Unchecked	Unchecked	Unchecked	Unchecked	Unchecked	Unchecked	Unchecked	Unchecked	Unchecked
						2013-02-12	0			No		Unchecked	Unchecked	Unchecked	Unchecked	Unchecked	Unchecked	Unchecked									Unchecked	Unchecked	Unchecked	Unchecked							Unchecked	Unchecked	Unchecked	Unchecked	Unchecked	Unchecked	Unchecked	Unchecked	Unchecked	Unchecked	Unchecked	Unchecked	Unchecked
						2013-03-12	0			No		Unchecked	Unchecked	Unchecked	Unchecked	Unchecked	Unchecked	Unchecked									Unchecked	Unchecked	Unchecked	Unchecked							Unchecked	Unchecked	Unchecked	Unchecked	Unchecked	Unchecked	Unchecked	Unchecked	Unchecked	Unchecked	Unchecked	Unchecked	Unchecked
						2013-04-12	0			No		Unchecked	Unchecked	Unchecked	Unchecked	Unchecked	Unchecked	Unchecked									Unchecked	Unchecked	Unchecked	Unchecked							Unchecked	Unchecked	Unchecked	Unchecked	Unchecked	Unchecked	Unchecked	Unchecked	Unchecked	Unchecked	Unchecked	Unchecked	Unchecked
						2013-05-12	0			No		Unchecked	Unchecked	Unchecked	Unchecked	Unchecked	Unchecked	Unchecked									Unchecked	Unchecked	Unchecked	Unchecked							Unchecked	Unchecked	Unchecked	Unchecked	Unchecked	Unchecked	Unchecked	Unchecked	Unchecked	Unchecked	Unchecked	Unchecked	Unchecked
152	2004-06-01	2	50	Female	RRMS
						2013-12-11	0			No		Unchecked	Unchecked	Unchecked	Unchecked	Unchecked	Unchecked	Unchecked									Unchecked	Unchecked	Unchecked	Unchecked							Unchecked	Unchecked	Unchecked	Unchecked	Unchecked	Unchecked	Unchecked	Unchecked	Unchecked	Unchecked	Unchecked	Unchecked	Unchecked
						2013-01-12	1	33		Yes	No	Unchecked	Unchecked	Unchecked	Unchecked	Unchecked	Unchecked	Unchecked								No	Unchecked	Unchecked	Unchecked	Unchecked							Unchecked	Unchecked	Unchecked	Unchecked	Unchecked	Unchecked	Unchecked	Unchecked	Unchecked	Unchecked	Unchecked	Unchecked	Unchecked
						2013-02-12	0			No		Unchecked	Unchecked	Unchecked	Unchecked	Unchecked	Unchecked	Unchecked									Unchecked	Unchecked	Unchecked	Unchecked							Unchecked	Unchecked	Unchecked	Unchecked	Unchecked	Unchecked	Unchecked	Unchecked	Unchecked	Unchecked	Unchecked	Unchecked	Unchecked
						2013-03-12	0			No		Unchecked	Unchecked	Unchecked	Unchecked	Unchecked	Unchecked	Unchecked									Unchecked	Unchecked	Unchecked	Unchecked							Unchecked	Unchecked	Unchecked	Unchecked	Unchecked	Unchecked	Unchecked	Unchecked	Unchecked	Unchecked	Unchecked	Unchecked	Unchecked
						2013-04-12	0			No		Unchecked	Unchecked	Unchecked	Unchecked	Unchecked	Unchecked	Unchecked									Unchecked	Unchecked	Unchecked	Unchecked							Unchecked	Unchecked	Unchecked	Unchecked	Unchecked	Unchecked	Unchecked	Unchecked	Unchecked	Unchecked	Unchecked	Unchecked	Unchecked
						2013-05-12	0			No		Unchecked	Unchecked	Unchecked	Unchecked	Unchecked	Unchecked	Unchecked									Unchecked	Unchecked	Unchecked	Unchecked							Unchecked	Unchecked	Unchecked	Unchecked	Unchecked	Unchecked	Unchecked	Unchecked	Unchecked	Unchecked	Unchecked	Unchecked	Unchecked
153	2000-06-01	3.5	47	Male	RRMS
						2013-12-11	0			No		Unchecked	Unchecked	Unchecked	Unchecked	Unchecked	Unchecked	Unchecked									Unchecked	Unchecked	Unchecked	Unchecked							Unchecked	Unchecked	Unchecked	Unchecked	Unchecked	Unchecked	Unchecked	Unchecked	Unchecked	Unchecked	Unchecked	Unchecked	Unchecked
						2013-01-12	0			No		Unchecked	Unchecked	Unchecked	Unchecked	Unchecked	Unchecked	Unchecked									Unchecked	Unchecked	Unchecked	Unchecked							Unchecked	Unchecked	Unchecked	Unchecked	Unchecked	Unchecked	Unchecked	Unchecked	Unchecked	Unchecked	Unchecked	Unchecked	Unchecked
						2013-02-12	0			No		Unchecked	Unchecked	Unchecked	Unchecked	Unchecked	Unchecked	Unchecked									Unchecked	Unchecked	Unchecked	Unchecked							Unchecked	Unchecked	Unchecked	Unchecked	Unchecked	Unchecked	Unchecked	Unchecked	Unchecked	Unchecked	Unchecked	Unchecked	Unchecked
						2013-03-12	0			No		Unchecked	Unchecked	Unchecked	Unchecked	Unchecked	Unchecked	Unchecked									Unchecked	Unchecked	Unchecked	Unchecked							Unchecked	Unchecked	Unchecked	Unchecked	Unchecked	Unchecked	Unchecked	Unchecked	Unchecked	Unchecked	Unchecked	Unchecked	Unchecked
						2013-04-12	0			No		Unchecked	Unchecked	Unchecked	Unchecked	Unchecked	Unchecked	Unchecked									Unchecked	Unchecked	Unchecked	Unchecked							Unchecked	Unchecked	Unchecked	Unchecked	Unchecked	Unchecked	Unchecked	Unchecked	Unchecked	Unchecked	Unchecked	Unchecked	Unchecked
						2013-05-12	0			No		Unchecked	Unchecked	Unchecked	Unchecked	Unchecked	Unchecked	Unchecked									Unchecked	Unchecked	Unchecked	Unchecked							Unchecked	Unchecked	Unchecked	Unchecked	Unchecked	Unchecked	Unchecked	Unchecked	Unchecked	Unchecked	Unchecked	Unchecked	Unchecked
154	2009-06-01	3.5	37	Female	RRMS
155	2011-11-01	3	36	Female	RRMS
156	2010-02-01	1.5	26	Male	RRMS
						2013-12-11	0			No		Unchecked	Unchecked	Unchecked	Unchecked	Unchecked	Unchecked	Unchecked									Unchecked	Unchecked	Unchecked	Unchecked							Unchecked	Unchecked	Unchecked	Unchecked	Unchecked	Unchecked	Unchecked	Unchecked	Unchecked	Unchecked	Unchecked	Unchecked	Unchecked
						2013-01-12	0			No		Unchecked	Unchecked	Unchecked	Unchecked	Unchecked	Unchecked	Unchecked									Unchecked	Unchecked	Unchecked	Unchecked							Unchecked	Unchecked	Unchecked	Unchecked	Unchecked	Unchecked	Unchecked	Unchecked	Unchecked	Unchecked	Unchecked	Unchecked	Unchecked
						2013-02-12	0			No		Unchecked	Unchecked	Unchecked	Unchecked	Unchecked	Unchecked	Unchecked									Unchecked	Unchecked	Unchecked	Unchecked							Unchecked	Unchecked	Unchecked	Unchecked	Unchecked	Unchecked	Unchecked	Unchecked	Unchecked	Unchecked	Unchecked	Unchecked	Unchecked
						2013-03-12	0			No		Unchecked	Unchecked	Unchecked	Unchecked	Unchecked	Unchecked	Unchecked									Unchecked	Unchecked	Unchecked	Unchecked							Unchecked	Unchecked	Unchecked	Unchecked	Unchecked	Unchecked	Unchecked	Unchecked	Unchecked	Unchecked	Unchecked	Unchecked	Unchecked
						2013-04-12	0			No		Unchecked	Unchecked	Unchecked	Unchecked	Unchecked	Unchecked	Unchecked									Unchecked	Unchecked	Unchecked	Unchecked							Unchecked	Unchecked	Unchecked	Unchecked	Unchecked	Unchecked	Unchecked	Unchecked	Unchecked	Unchecked	Unchecked	Unchecked	Unchecked
						2013-05-12	0			No		Unchecked	Unchecked	Unchecked	Unchecked	Unchecked	Unchecked	Unchecked									Unchecked	Unchecked	Unchecked	Unchecked							Unchecked	Unchecked	Unchecked	Unchecked	Unchecked	Unchecked	Unchecked	Unchecked	Unchecked	Unchecked	Unchecked	Unchecked	Unchecked
157	2005-07-01	3	41	Female	RRMS
						2013-01-12	0			No		Unchecked	Unchecked	Unchecked	Unchecked	Unchecked	Unchecked	Unchecked									Unchecked	Unchecked	Unchecked	Unchecked							Unchecked	Unchecked	Unchecked	Unchecked	Unchecked	Unchecked	Unchecked	Unchecked	Unchecked	Unchecked	Unchecked	Unchecked	Unchecked
						2013-02-12	2	11	27	Yes	Yes	Checked	Checked	Unchecked	Unchecked	Unchecked	Unchecked	Unchecked	knees, hip	hands, knees						No	Unchecked	Unchecked	Unchecked	Unchecked							Unchecked	Unchecked	Unchecked	Unchecked	Unchecked	Unchecked	Unchecked	Unchecked	Unchecked	Unchecked	Unchecked	Unchecked	Checked
						2013-03-12	2			Yes	Yes	Checked	Checked	Unchecked	Unchecked	Unchecked	Unchecked	Unchecked	knees, hands, L shin	knees, hands						No	Unchecked	Unchecked	Unchecked	Unchecked							Unchecked	Unchecked	Unchecked	Unchecked	Unchecked	Unchecked	Unchecked	Unchecked	Unchecked	Unchecked	Unchecked	Unchecked	Unchecked
						2013-04-12	3			Yes	Yes	Checked	Checked	Unchecked	Unchecked	Unchecked	Checked	Unchecked	knees and hands	knees and palms				back hurts		No	Unchecked	Unchecked	Unchecked	Unchecked							Unchecked	Unchecked	Unchecked	Unchecked	Unchecked	Unchecked	Unchecked	Unchecked	Unchecked	Unchecked	Unchecked	Unchecked	Unchecked
						2013-05-12	5			Yes	Yes	Checked	Checked	Unchecked	Unchecked	Unchecked	Checked	Unchecked	hands, knees, elbow	hands, knees, elbow				hands, knees, elbow		No	Unchecked	Unchecked	Unchecked	Unchecked							Unchecked	Unchecked	Unchecked	Unchecked	Unchecked	Checked	Unchecked	Unchecked	Unchecked	Unchecked	Unchecked	Unchecked	Unchecked
						2013-06-12	2			Yes	Yes	Checked	Checked	Unchecked	Unchecked	Unchecked	Checked	Unchecked	hands, knees, hip	hands, knees, hip				hands, knees, hip		No	Unchecked	Unchecked	Unchecked	Unchecked							Unchecked	Unchecked	Unchecked	Unchecked	Unchecked	Unchecked	Unchecked	Unchecked	Unchecked	Unchecked	Unchecked	Unchecked	Unchecked
158	2008-10-01	2	33	Female	RRMS
						2013-01-12	0			No		Unchecked	Unchecked	Unchecked	Unchecked	Unchecked	Unchecked	Unchecked									Unchecked	Unchecked	Unchecked	Unchecked							Unchecked	Unchecked	Unchecked	Unchecked	Unchecked	Unchecked	Unchecked	Unchecked	Unchecked	Unchecked	Unchecked	Unchecked	Unchecked
						2013-02-12	0			No		Unchecked	Unchecked	Unchecked	Unchecked	Unchecked	Unchecked	Unchecked									Unchecked	Unchecked	Unchecked	Unchecked							Unchecked	Unchecked	Unchecked	Unchecked	Unchecked	Unchecked	Unchecked	Unchecked	Unchecked	Unchecked	Unchecked	Unchecked	Unchecked
						2013-03-12	0			No		Unchecked	Unchecked	Unchecked	Unchecked	Unchecked	Unchecked	Unchecked									Unchecked	Unchecked	Unchecked	Unchecked							Unchecked	Unchecked	Unchecked	Unchecked	Unchecked	Unchecked	Unchecked	Unchecked	Unchecked	Unchecked	Unchecked	Unchecked	Unchecked
						2013-04-12	0			No		Unchecked	Unchecked	Unchecked	Unchecked	Unchecked	Unchecked	Unchecked									Unchecked	Unchecked	Unchecked	Unchecked							Unchecked	Unchecked	Unchecked	Unchecked	Unchecked	Unchecked	Unchecked	Unchecked	Unchecked	Unchecked	Unchecked	Unchecked	Unchecked
						2013-06-12	0			No		Unchecked	Unchecked	Unchecked	Unchecked	Unchecked	Unchecked	Unchecked									Unchecked	Unchecked	Unchecked	Unchecked							Unchecked	Unchecked	Unchecked	Unchecked	Unchecked	Unchecked	Unchecked	Unchecked	Unchecked	Unchecked	Unchecked	Unchecked	Unchecked
						2013-06-12	0			No		Unchecked	Unchecked	Unchecked	Unchecked	Unchecked	Unchecked	Unchecked									Unchecked	Unchecked	Unchecked	Unchecked							Unchecked	Unchecked	Unchecked	Unchecked	Unchecked	Unchecked	Unchecked	Unchecked	Unchecked	Unchecked	Unchecked	Unchecked	Unchecked
[truncated: 46 more columns]
